# Supplementary material for: Data supporting midpoint-weighting life cycle assessment and energy forms of cumulative exergy demand for horticultural crops
Source: Data Brief. 2020 Nov 4;33:106490. doi: 10.1016/j.dib.2020.106490 (PMC7658572; doi:10.1016/j.dib.2020.106490)
Supplement: Supplementary file 1 [file mmc1.xlsx]

## Sheet: Citrus
Raw foreground data for exergoenvironmental analysis of citrus production in Guilan province, Iran based on 1 ha.
Orchard Number	Inputs											Output
	Human labor	Agricultural machinery	Lubricating oil	Nitrogen	Phosphate	Potassium	FYM	Pesticides	Fungicides	Diesel fuel	Electricity	Citrus yield
	hour	kg	kg	kg	kg	kg	kg	kg	kg	kg	kg	kg
1	432.69	16.97	3.95	133.01	85.57	222.93	1395.92	2.36	2.59	73.69	122.49	19582.8
2	339.98	14.07	2.9	103.52	96.17	247.8	1556.3	1.86	2.96	72.63	132.12	21487.2
3	423.33	17.9	4.05	117.53	90.81	232.66	1424.65	1.9	2.68	81.49	89.56	15176.6
4	377.99	18.07	4.01	106.77	77.38	270.49	1485.38	2.4	2.63	70.78	117.5	20191.6
5	470.88	20.95	4.32	177.64	104.78	350.23	2300.35	3.49	3.47	115.47	165.62	28442.2
6	563.06	22.72	4.79	186.2	133.43	339.4	2161.25	2.94	3.62	99.72	168.63	27224.6
7	515.29	26.21	5.21	152.29	103.83	384.36	2264.17	3.22	3.6	93.92	159.61	27215.7
8	504.02	24.22	4.84	152.53	125.49	315.62	2000.51	3.45	3.99	120.1	155.33	26058.4
9	542.97	21.34	4.73	176.34	119.03	338.23	2424.91	2.87	4.08	114.16	149.76	22854.1
10	341.26	14.61	2.97	113.38	82.45	268.74	1263.73	2.52	2.02	77.38	91.02	14545.5
11	325.78	16.37	3.26	123.4	90	202.07	1791.77	2.63	3.05	89.86	102.18	14523.2
12	428.3	18.75	3.6	130.86	73.41	281.95	1738.49	2.17	3.05	85.17	92.73	20965.4
13	585.69	26.14	4.31	181.36	134.46	341.41	2197.62	3.29	3.29	102.76	170.33	23884.3
14	295.7	15.97	3.55	91.43	71.9	207.76	1449.93	1.82	2.35	79.67	131.29	16612.6
15	332.26	17.9	2.71	108.87	79.63	254.09	1793.95	2.48	2.66	75.02	104.53	15161
16	389.3	16.61	3.49	95.06	87.31	258.54	1310.28	2.52	2.15	61.94	115.37	16347.3
17	335.14	14.4	3.91	114.25	91.74	257.37	1427.02	2.44	2.77	72.05	119.45	18385.4
18	509.87	25.31	4.78	173.44	111.83	318.78	2330.9	3.06	3.84	92.38	136.77	23547.6
19	560.49	24.32	5.3	147.27	102.98	383.84	2257.8	3.25	3.84	119.72	150.25	28016.2
20	430.6	17.2	3.09	137.35	73.21	187.19	1268.46	2.63	2.66	69.85	114.02	16035.1
21	552.33	21.63	5.28	151.65	110.32	361.32	2127.61	3.6	4.2	114.8	174.88	27345.1
22	370.72	19.34	3.9	98.04	71.38	242.95	1351.74	1.86	3.05	58.76	91.21	15678.3
23	405.14	17.66	3.62	132.28	68.11	186.88	1277.19	1.82	2.35	89.37	89.56	14873.3
24	549.4	22.3	4.33	188.99	109.49	350.55	1887.96	3.37	3.89	99.05	140.98	23518.6
25	304.8	16.2	3.39	113.31	90.33	264.4	1255.37	2.29	2.02	73.36	117.8	17212.5
26	322.72	20.04	3.85	139.04	89.48	245.93	1548.84	2.13	2.15	79.49	127.95	16882.4
27	569.89	21.37	4.73	143.96	103.6	325.13	2041.61	3.29	3.17	93.24	153.41	29240.5
28	416.23	17.81	3.1	136.13	77.12	210.58	1738.49	2.21	2.75	68.58	119.78	15807.6
29	409.58	17.47	4.04	126.81	86.44	193.94	1801.04	2.36	2.39	73.76	110.32	16909.2
30	572.95	21.03	4.82	179.63	110.57	367.12	2428.54	3.6	3.17	93.39	163.39	29786.8
31	486.85	23.15	4.32	165.1	102.14	373.96	1880.87	3.45	3.62	110.68	152.32	24145.2
32	494.44	26.42	5.14	167.1	106.62	340.15	2083.61	3.56	3.62	107.09	152.24	25269
33	595.4	20.98	4.42	147.99	126.55	328.98	2289.62	3.18	3.51	105.55	157.64	24927.9
34	596.69	22.03	4.61	184.61	101.41	318.2	2037.61	3.45	4.11	98.69	163.72	23300
35	299.25	18.51	4.05	114.43	88.24	213.76	1687.22	2.63	2.08	89.11	115.46	16962.7
36	518.21	21.36	5.08	151.16	120.06	290.37	2460.91	2.94	3.78	95.44	155.17	29820.2
37	343.13	15.79	3.24	124.73	66.72	232.46	1325.92	2.67	2.48	61.75	116.38	18608.4
38	600.95	26.55	5.11	170.04	130.99	319.21	2005.24	3.37	3.44	94.21	147.6	28723.1
39	443.51	14.32	3.33	96.38	94.75	286.03	1587.03	2.09	2.42	85.44	131.66	15020.5
40	529.57	26.45	4.43	147.41	112.2	315.94	2141.8	2.87	3.23	106.03	161.99	24591.2
41	413.97	19.03	3.46	91.64	86.57	197.79	1564.84	1.82	2.44	69.74	131.87	17685.2
42	599.79	23.22	4.2	170.89	134.19	348.97	2329.63	3.56	4.11	118.08	160.15	24923.4
43	318.24	19.8	2.81	105.81	78.58	225.94	1655.4	1.94	2.87	66.17	130.29	19136.9
44	406.34	14.13	4.1	122	72.5	221.2	1417.92	2.56	2.66	82.65	117.35	15276.9
45	562.97	25.1	4.24	155.78	124.89	304.99	2399.45	2.94	3.38	91.21	155.6	26887.9
46	366.81	19.3	3.93	134.5	81.98	210.23	1778.86	2.48	2.63	77.58	113.19	16151
47	433.35	18.84	3.71	103.99	75.25	248.46	1447.02	2.48	2.96	65.49	97.09	17212.5
48	359.98	14.38	3.4	126.35	67.02	243.12	1633.21	1.86	2.66	73.67	118.53	20938.6
49	481.79	21.13	4.26	142.17	114.32	364.79	2448.73	3.25	3.99	115.08	179.88	22537.4
50	314.25	18.7	2.73	133.29	89.4	220.17	1673.22	2.36	2.3	89.43	91.57	18191.4
51	548.25	22.52	4.96	161.65	113.76	301.95	2117.61	3.64	3.62	112.97	179.11	25891.2
52	307.42	15.1	3.35	135.03	81.42	286.35	1817.41	2.67	2.26	78.73	107.17	18329.6
53	593.76	25.21	5.35	176.13	126.61	387.06	2441.27	3.29	4.17	120.48	172.26	27070.8
54	579.12	24.62	5.17	161.58	108.05	375.77	2038.88	2.98	4.2	113.97	138.9	23641.2
55	597.97	23.83	4.5	174.79	101.74	334.18	2205.25	3.29	3.65	94.52	168.26	24653.6
56	558.54	23.15	5.19	163.24	130.45	381.77	2027.42	3.25	3.84	117.05	182.24	23349.1
57	337.36	18.98	2.9	117.12	77.73	252.05	1349.92	2.01	2.9	61.67	95.04	16612.6
58	354.3	16.58	3.08	124.77	79.32	224.42	1371.56	2.44	2.84	82.9	101.9	16015
59	488.98	24.03	5.41	182.37	104.44	364.11	1935.42	3.14	4.08	115.69	173.33	28874.8
60	371.74	16.76	3.22	110.46	87.93	246.85	1725.95	2.09	2.81	70.54	129.71	21036.7
61	546.07	23.31	4.31	166.21	127.32	339.95	2434	3.06	3.27	98.8	180.43	28214.7
62	314.38	18.74	3.88	109.45	94.43	221.32	1184.63	2.52	2.53	70.17	88.11	21141.5
63	443.38	13.04	3.23	131.16	84.87	236.11	1398.65	2.63	2.93	80.62	116.19	19451.3
64	395.87	15.12	4.02	123.45	82.49	233.87	1606.3	2.67	2.08	87.62	105.58	16367.3
65	571.76	22.53	5.5	174.38	107.72	312.32	1967.42	2.91	3.65	119.75	154.69	26531.2
66	474.7	24.73	5.15	153.07	107.86	361.32	2051.61	3.1	4.22	113.52	151.07	23195.2
67	399.51	19.63	2.87	132.94	77.84	251.88	1480.84	2.32	3.01	79.58	133.08	18445.6
68	590.92	22.75	4.4	186.55	117.34	297.21	2235.44	3.18	3.23	110.8	151.77	25266.8
69	348.14	16.42	2.84	132.46	76.89	188	1743.58	2.56	2.11	64.64	91.39	15535.6
70	338.25	18.41	3.58	94.73	71.11	229.28	1639.76	2.56	2.66	74.07	112.07	18835.8
71	501.67	26.28	5.2	168.51	132.21	370.48	2326.9	3.06	3.8	115.11	177.08	27878
72	309.72	17.65	3.68	134.66	80.59	240.65	1681.03	1.98	2.99	87.88	127.62	16204.6
73	400.57	18.3	3.22	103.71	78.93	243.26	1328.1	1.9	2.81	68.82	119.35	16762
74	489.42	25.59	5.34	150.08	132.02	310.45	2359.81	3.56	4.22	107.32	176.57	24185.3
75	419.91	16.3	3.91	135.32	98.69	273.62	1458.84	2.71	2.3	71.97	114.03	19754.5
76	332.26	16.31	3.82	101.93	88.2	249.64	1717.4	2.17	2.08	87.69	121.71	16311.6
77	436.59	17.44	3.64	122.53	93.91	268.8	1461.75	2.44	2.42	69.4	107.87	18153.5
78	527.53	24.33	4.54	146.95	129.63	384.99	2081.79	3.68	3.32	94.88	137.13	25204.4
79	434.33	19.35	2.9	135.8	68.55	249.21	1579.03	2.56	2.68	78.98	104.4	21578.6
80	536.85	20.5	4.76	157.76	125.47	333.28	2329.63	3.22	4.11	106.99	167.1	27340.6
81	596.16	21.98	4.52	173.3	105.62	305.77	2387.09	3.33	3.53	93.56	144.74	30101.2
82	504.64	22.5	4.78	174.81	122.38	348.82	2300.9	2.87	3.47	98.14	180.2	29793.5
83	400.26	19.85	2.9	135.48	72.86	281.9	1701.04	2.67	2.26	66.9	91.17	16864.6
84	459.22	22.8	4.58	181.96	119.47	348.16	2193.44	3.6	4.17	94.89	142.32	29459
85	479.04	21.51	5.5	160.68	134.64	384.7	2095.25	3.29	4.2	106.3	162.24	27641.6
86	555.26	23.67	5.5	184.4	119.75	331.25	1983.06	3.6	3.51	111.94	166.46	27822.2
87	570.56	20.93	5.42	160.29	107.41	319.15	2300.9	3.37	4.04	108.43	149.75	24468.5
88	528.91	24.28	4.51	156.64	107.2	316.54	2063.06	3.49	3.47	120.94	176.63	23824.1
89	305.91	18.99	4.03	98.31	77.33	250.19	1680.49	2.32	2.93	61.02	93.52	15473.2
90	298.37	14.08	3.29	125.62	80.4	247.17	1231.18	2.21	2.53	77.82	132.73	20305.3
91	498.92	25.5	5.25	182.64	105.41	363.36	2229.07	3.14	3.51	120.71	156.69	29008.5
92	308.35	17.7	3.67	105.27	74.18	213.22	1207.18	2.01	2.17	83.83	121.87	17054.2
93	491.15	22.65	4.37	161.78	127.66	344.29	2286.72	3.25	3.62	120.64	149.82	29704.3
94	433.26	13.75	4.03	108.31	81.53	251.05	1256.46	2.25	2.39	86.99	133.62	22169.5
95	309.23	14.98	3.57	110.04	68.6	273.88	1399.74	2.4	2.11	76.09	130.88	19883.9
96	559.2	25.55	5.55	183.82	128	349.97	1882.14	2.94	3.51	104.48	181.37	26314.8
97	440.58	17.12	2.82	132.46	74.28	196.76	1409.01	1.94	2.84	67.91	130.29	20280.8
98	535.6	23.2	5.53	157.83	124.67	341.76	2138.7	3.25	4.04	112.92	151.04	26923.6
99	356.08	14.99	3.65	138.97	64.95	198.25	1728.49	1.86	2.42	70.7	123.89	20425.7
100	316.91	16.93	3.77	90.76	73.49	260.35	1563.93	2.36	2.66	80.61	119.15	14672.6
101	512.89	25.8	4.25	161.64	113.03	343.19	2471.82	2.83	3.2	93.38	138.03	28533.6
102	570.47	24.51	4.64	142.87	101.48	349.26	2196.53	2.79	4.02	110.79	179.69	23931.1
103	541.95	24.36	5.15	168.37	115.1	377.38	2431.27	3.18	3.65	113.25	157.2	28277.2
104	399.73	19.22	3.68	90.43	89.84	230.31	1221.73	2.36	2.2	70.03	92.51	20358.8
105	466.14	27.1	4.86	170.59	130.79	364.16	2183.25	2.79	3.99	102.52	145.28	25764.1
106	428.61	18.03	3.99	101.64	69.37	268.2	1505.2	2.09	2.81	61.67	123.53	22151.7
107	411.62	17.86	3.63	136.2	78.83	252.51	1263.37	2.52	2.93	80.47	111.41	15285.9
108	455.58	23.73	5.02	188.2	124.13	313.67	2455.27	3.06	3.75	117.91	157.99	25808.7
109	305.64	15.8	3.62	121.83	96.11	201.33	1330.1	1.82	2.35	82.46	90.15	20702.2
110	553.92	25.24	5.35	162.62	129.01	309.13	2464.73	3.18	3.2	117.62	168.26	29467.9
111	579.12	22.49	4.49	172.29	113.3	299.19	1905.05	2.94	3.38	98.48	138.37	27313.8
112	404.03	17.73	3.36	120.44	78.15	222.07	1678.12	2.44	2.59	66.4	125.62	22218.5
113	589.68	25.92	4.64	147.2	104	384.1	1963.96	3.56	3.29	107.02	149.2	23248.8
114	593.98	23.02	4.87	164.36	128.58	379.85	2097.25	3.41	3.84	96.39	139.74	25686
115	535.74	21.94	5.17	169.12	119.54	342.1	1996.88	3.68	3.93	108.74	136.05	27429.8
116	537.73	22.22	5.15	188.23	121.23	327.54	1888.87	3.68	4.2	108.71	172.04	29579.4
117	419.6	19.95	3.45	107.85	84.26	238.55	1240.82	2.56	2.17	73.38	112.57	18896
118	519.41	23.29	5.62	151.85	127.11	310.88	2123.25	3.37	3.47	117.25	159.25	27815.6
119	373.82	16.95	4.07	123.36	80.37	242.72	1597.94	2.67	3.08	68.18	116.88	21531.8
120	398.22	17.74	3.9	104.6	94	204.86	1581.94	2.63	2.53	71.97	119.1	16050.7
121	382.65	15.79	3.93	115.02	86.6	230.37	1558.66	2.05	2.39	58.82	90.8	18124.5
122	289.54	15.04	3.7	114.16	83.71	273.02	1310.46	2.63	2.63	64.77	106.24	20943.1
123	553.21	22.2	4.64	142.76	134.08	356.03	2269.26	3.22	4.08	96.84	153.1	24548.8
124	468.97	23.14	4.83	170.54	119.25	292.15	1865.23	3.1	4.22	104.94	179.85	26040.6
125	543.06	22.33	5.31	155.16	127.01	371.2	2445.64	2.94	3.93	121.82	138.03	26042.8
126	509.52	21.57	5.47	175.68	117.3	386.57	2300.72	3.06	4.08	104.27	146.67	27032.9
127	301.12	17.91	3.09	126.13	68.27	239.39	1537.75	2.36	2.66	63.54	101.52	19930.7
128	315.4	13.89	3.47	136.2	97.02	230.48	1286.28	2.17	2.99	81.82	95.46	18804.6
129	492.22	26.55	4.35	167.03	123.51	303.5	2059.43	2.98	3.93	107.7	156.67	29494.7
130	511.47	21.65	4.65	166.82	126.62	354.68	2246.35	3.56	4.08	118.14	168.84	23812.9
131	374.89	16.7	2.87	118.36	70.79	269.06	1469.93	2.32	2.66	76.89	130.44	18140.1
132	328.35	16.19	2.76	127.13	77	195.52	1550.3	1.94	2.9	70.81	125.89	16753.1
133	442.05	14.3	3.17	130.87	73.88	249.7	1287.91	2.13	2.81	82	124.57	17959.5
134	520.48	24.42	4.76	147.95	123.72	356.92	1987.42	3.22	3.36	97.98	139.21	27006.1
135	486.54	21.49	5.18	174.99	111.47	337.22	2428.36	2.75	3.56	98.71	137.9	23583.2
136	383.71	13.66	3.67	101.83	86.2	204.74	1345.74	2.09	3.11	60.81	133.9	16267
137	384.34	16.16	2.84	107.95	67.34	193.6	1616.12	2.48	2.11	80.97	92.18	16777.6
138	496.88	25.07	5.38	163.43	102.55	350.32	1990.51	3.33	4.04	101.61	172.75	22831.8
139	456.33	23.3	4.22	178.2	132.91	339.4	2294.35	3.49	3.84	118.15	180.36	23190.8
140	596.47	20.6	5.24	143.51	129.36	348.8	2332.36	3.37	3.29	102.97	182.45	22760.4
141	585.73	21.09	4.64	167.87	114.34	314.13	2410.72	3.49	3.38	92.19	150.67	24787.4
142	479.98	21.12	4.8	149.36	114.75	302.46	2293.63	3.1	3.27	97.14	159.56	27035.1
143	341.31	15.94	3.77	92.26	89.29	255.18	1375.74	2.01	2.81	67.37	96.24	20617.5
144	575.66	21.89	4.88	159.2	116.54	387.98	2265.8	2.98	3.6	107.14	156.58	30188.2
145	303.73	16.59	3.14	134.39	75.04	231.89	1479.2	2.01	2.53	72.78	106.72	15910.2
146	475.1	26.03	4.66	183.85	123.07	370.4	2021.6	2.79	3.2	95.56	141.64	28346.3
147	572.6	23.09	4.65	148.34	102.21	378.3	2190.71	3.6	4.13	120.23	136.67	27380.7
148	524.16	22.32	4.7	184.07	108.52	376.89	2069.43	3.45	3.44	113.24	141.01	29443.4
149	452.07	21.75	5.2	152.83	126.76	338.43	2377.45	3.1	3.65	114.71	176.86	26107.5
150	438.32	19.19	3.8	109.7	86.84	275.61	1333.55	2.01	2.26	75.24	127.1	20126.9
151	584.49	27.04	5.37	160.62	133.01	355.17	1907.23	3.18	3.41	121.74	174.71	27139.9
152	427.32	15.68	3.27	90.5	67.69	251.68	1463.56	2.21	2.5	86.18	88.43	22122.7
153	370.54	15.9	3.59	96.09	87.48	190.35	1273.19	2.52	2.39	76.24	128.23	17627.2
154	516.71	23.45	5.25	149.45	121.38	313.78	2152.16	3.02	3.44	121.36	146.56	29539.3
155	513.47	21.42	4.27	146.28	110.67	367.12	2093.25	3.02	3.6	115.93	158.72	28698.6
156	433.18	13.18	3.26	102.08	98.42	260.21	1754.86	2.6	2.24	72.88	132.03	16055.2
157	401.59	13.93	3.49	135.75	74.21	199.09	1813.59	2.09	3.01	72.02	89.04	21605.3
158	304	16.93	3.11	122.9	78.35	191.59	1733.22	2.48	2.9	63.8	112.86	16416.4
159	400.26	13.73	4.05	121.57	70.8	256.07	1362.83	2.4	2.3	66.17	89.59	18898.3
160	429.8	18	3.24	121.85	74.63	254.44	1495.02	2.09	2.84	61.82	121.74	21750.3
161	568.74	22.19	5.3	146.16	117.79	325.41	2291.44	2.98	3.95	98.29	162.26	23028
162	569.23	22.14	4.67	151	111.6	379.67	2027.24	3.49	3.53	96.43	155.84	26549
163	433.26	19.16	3.8	92.29	85.01	239.01	1711.22	2.48	2.17	89.76	132.53	21703.5
164	316.91	18.22	3.35	119.13	65.71	216.49	1460.84	2.52	3.08	86.82	107.64	21092.5
165	408.02	13.27	3.7	103.06	97.78	237.55	1742.13	2.63	2.06	77.05	115.73	14614.6
166	475.01	25.85	5.32	147.34	109	327.45	2264.17	2.98	3.41	109.74	149.83	24076
167	598.82	26.49	4.22	142.96	126.15	373.73	2279.26	3.02	4.08	115.18	169.75	27273.7
168	403.28	16.99	2.95	130.83	76.96	200.49	1438.65	1.82	2.53	75.28	96.2	16139.9
169	442.58	17.99	3.29	131.08	98.33	195.44	1215.36	2.25	2.06	72.49	129.16	16124.3
170	534.76	21.97	4.81	164	107.16	361.78	2320.17	3.6	3.8	110.46	176.04	24704.9
171	336.6	15.22	2.71	96.73	73.68	279.37	1231.36	2.29	2.44	63.97	127.97	17156.7
172	300.98	18.79	3.2	126.85	94.62	200.78	1581.57	2.29	2.59	83.71	133.94	18528.1
173	392.63	13.9	3.92	117.4	81.34	217.96	1295.91	1.9	2.2	76.08	123	17002.9
174	419.42	18.16	3.16	133.43	82.44	234.42	1558.12	1.78	2.33	70.68	104.57	22283.2
175	373.38	18.18	3.32	120.33	95.15	269.55	1432.83	2.52	2.99	77.16	112.44	15941.4
176	301.6	17.16	4.06	100.46	80.01	267.08	1569.21	1.94	2.24	81.7	128.44	16153.3
177	562	23.58	4.73	177.41	110.57	358.62	1979.6	3.37	3.44	91.94	158.44	22923.2
178	415.21	20.02	3.06	117.91	68.18	204.14	1344.1	2.25	2.75	78.85	119.85	21235.2
179	486.59	25.83	4.41	168.27	101.02	328.26	2195.25	2.83	3.99	109.97	151.78	26970.4
180	379.86	19.77	3.35	101.01	81.33	237.2	1449.38	1.9	2.5	81.68	119.73	19201.5
181	456.47	21.59	5.51	174.72	115.7	339.75	1957.96	3.41	3.84	111.3	160.2	27652.8
182	312.3	17.43	2.96	101.97	77.69	199.4	1376.47	2.63	2.99	75.28	94.33	20236.2
183	438.5	17.91	3.31	120.73	95.77	231.6	1398.1	2.09	2.96	59.09	95.7	18026.4
184	336.87	16.72	2.96	112.11	70.97	214.19	1237.91	2.6	2.9	86.79	112.62	18586.1
185	599.66	22.04	4.53	160.09	119.6	364.16	2318.54	3.18	3.23	104.91	163.04	24936.8
186	490.71	25.71	4.28	178.83	110.7	348.02	2344.36	2.79	3.95	95.47	145.99	27822.2
187	534.81	23.63	4.74	158.37	130.14	347.59	1913.78	2.87	4.02	94.36	169	26649.3
188	479.4	22.56	4.59	149.19	110.03	360.54	1857.96	3.49	3.84	115.07	157.21	22704.7
189	513.65	23.36	5.21	161.04	102.13	347.27	2325.81	3.37	4.04	119.03	151.1	25066.1
190	456.86	23.83	4.33	160.19	129.14	361.87	2342.17	3.33	3.36	100.51	139.88	25304.7
191	511.96	23.39	5.28	159.29	128.48	366.95	2465.27	3.41	3.56	106.25	170.02	28921.6
192	517.59	24.22	4.37	187.62	123.59	372	1859.77	3.06	3.89	94.65	173.02	27661.7
193	338.6	19.22	3.57	98.29	74.6	250.04	1549.39	2.25	2.02	82.3	95.92	21886.3
194	380.08	17.4	3.44	118.09	65.97	225.66	1570.12	1.98	2.66	85.27	103.06	20216.1
195	474.3	21.6	4.71	164.13	112.87	381.83	2377.81	2.94	3.86	101.81	179.54	27282.6
Average	451.11	20.1701	4.15005	140.3	99.2103	290.12	1837	2.74959	3.14005	90.8197	135.7	22273.8
Min	289.54	13.04	2.71	90.43	64.95	186.88	1184.63	1.78	2.02	58.76	88.11	14523.2
Max	600.95	27.1	5.62	188.99	134.64	387.98	2471.82	3.68	4.22	121.82	182.45	30188.2

## Sheet: Hazelnut
Raw foreground data for exergoenvironmental analysis of hazelnut production in Guilan province, Iran based on 1 ha.
Orchard Number	Inputs										Output
	Human labor	Agricultural machinery	Lubricating oil	Nitrogen	Phosphate	Potassium	FYM	Pesticides	Fungicides	Diesel fuel	Hazelnut yield
	hour	kg	kg	kg	kg	kg	kg	kg	kg	kg	kg
1	133.84	7.38	1.6	9.88	13.02	19.76	346.33	3.67	4.24	5.35	424.67
2	135.74	6.2	1.58	14.39	18.4	17.44	373.08	3.74	4.45	6.39	397.86
3	167.45	7.12	1.73	14.38	13.83	20.51	270.07	3.04	3.85	5.67	382.08
4	128.49	6.34	1.32	11.55	13.56	22.95	348.57	3.63	4.16	5.98	296.33
5	154.98	6.47	1.54	13.03	13.26	20.37	351.45	2.72	3.7	6.05	424.37
6	126.6	8	1.44	11.35	13.87	17.66	332.66	3.47	3.57	6.71	291.82
7	153.1	7.48	1.81	10.22	13.31	18.55	251.77	3.15	4.06	6.57	369.77
8	170.65	6.83	1.43	10.98	18	23.12	291.13	2.68	4.37	5.5	388.96
9	120.9	7.24	1.31	11.46	17.87	20.87	347.81	2.84	4.06	5.72	349.22
10	127.97	7.01	1.55	10.94	18.81	16.99	267.03	2.68	4.06	5.6	397.95
11	237.22	9.63	2.46	17.62	20.19	28.41	467.65	5	5.56	8.79	577.07
12	149.09	7.62	1.67	12.52	16.23	20.41	300.79	3.63	4.27	8.19	383.44
13	160.82	8.17	1.38	11.47	12.58	25.63	271.39	3.54	3.7	8.03	353.08
14	194.13	12.8	2.06	18.88	19.64	33.23	443.29	4.84	4.83	9.2	525.37
15	140.17	9.28	1.51	13.19	13.66	17.33	295.03	3.58	3.17	7.13	311.85
16	149.32	7.59	1.24	14.26	18.43	19.94	365.7	3.22	3.42	6.05	291.6
17	215.25	9.6	2.38	17.37	25.52	33.09	441.96	5.27	4.88	8.46	469.94
18	219.86	10.76	2.44	19.7	23.34	34.42	501.6	4.73	5.87	9	506.92
19	136.59	6.6	1.77	13.76	12.79	23.37	315.57	3.04	2.99	7.92	391.99
20	205.46	9.88	2.31	19.56	25.74	31.32	484.89	4.3	4.98	8.37	509.07
21	139.35	7.42	1.38	9.95	16.64	24.4	375.77	2.88	4.37	5.53	431.51
22	175.03	7.33	1.29	14.76	12.48	17.14	303.82	2.88	4.42	8.11	391.29
23	189.54	9.62	1.96	17.14	20.2	31.33	443.63	5.32	4.95	11	469.11
24	121.32	6.5	1.46	11.28	16.14	23.83	273.13	2.75	4.06	5.54	337.74
25	166.4	7.79	1.5	10.34	16.96	23.97	298.22	3.38	4.42	7.75	396.76
26	120.26	7.14	1.75	14.83	12.34	17.6	263.51	3.78	4.4	7.38	424.41
27	192.92	10.09	2.3	17.8	22.23	29.63	389.26	4.37	6.15	9.38	514.37
28	141.81	8.36	1.29	14.18	17.47	21.26	261.35	3.9	3.24	6.89	409.12
29	118.36	7.3	1.69	11.37	14.41	24.89	369.98	3.74	4.13	6.43	388.66
30	193.89	11.18	2.26	16.67	22.42	29.22	491.64	4.77	6.08	10.49	575.45
31	130.92	8.66	1.54	13.22	13.78	23.92	345.88	2.91	2.93	5.55	420.91
32	125.35	8.63	1.24	11.69	15.5	24.57	259.53	3.15	2.96	6.48	418.58
33	182.37	10.01	2.07	17.77	20.86	27.75	454.16	4.61	5.01	9.02	578.17
34	170.05	6.86	1.61	13.03	14.16	18.39	274.76	2.88	3.06	5.86	418.76
35	182.95	9.83	2.14	18.2	20.75	32.34	484.97	4.84	5.26	8.85	491.06
36	165.18	9.01	1.49	13.16	18.2	17.38	358.42	3.63	3.63	6.59	346.11
37	173.01	7.9	1.38	13.19	16.76	24.07	363.91	3.35	3.81	6.68	324.11
38	190.35	11.17	2.53	19.84	20.53	32.54	483.03	4.17	5.93	9.73	502.27
39	171.8	7.56	1.51	9.99	16.24	23.22	322.5	2.84	4.34	5.45	296.55
40	227.27	11.55	2.15	15.94	20.27	29.18	439.01	4.17	5.8	10.51	595.52
41	228.83	12.32	2.39	15.31	22.91	32.07	405.1	4.73	4.83	10.83	451.27
42	220.06	11.8	1.9	15.26	22.91	32.04	462.42	4.73	5.52	8.6	547.58
43	120.42	9.41	1.86	10.15	14.3	24.74	299.01	2.84	4.37	7.38	405.31
44	117.85	8.84	1.42	14.13	18.58	25.52	262.68	3.9	2.93	6.56	410.43
45	209.06	9.7	1.95	16.41	23.8	33.4	442.68	5	5.87	10.34	477.52
46	136.64	7.06	1.5	13.19	13.98	23.35	317.65	3.35	3.09	7.79	401.67
47	159.03	8.72	1.35	11.33	14.61	25.49	276.96	2.72	4.19	7.16	428.4
48	208.52	12.15	1.89	15.77	23.53	28.01	458.37	4.01	5.98	9.57	558.93
49	187.92	12.09	1.96	18.56	19.85	33.83	498.08	5.09	5.77	8.85	567.17
50	166.91	9.37	1.82	12.94	17.71	18.34	348.8	2.91	4.37	6.32	293
51	229.08	12.37	2.44	16.64	23.51	28.66	396.91	5.04	5.47	10.07	586.97
52	198.14	12.81	2.39	16.54	23.73	34.28	410.93	5.27	5.44	9.52	486.11
53	135.39	6.67	1.79	11.53	14.04	17.38	261.24	2.59	4.4	7.64	425.33
54	121.62	7.82	1.6	11.53	14.75	18.69	354.48	3.11	3.67	5.82	334.54
55	183.54	10.71	2.2	19.61	20.56	27.31	466.14	5	5.31	10.36	460.47
56	224.44	10.68	2.31	17.95	19.22	27.8	443.21	4.33	4.77	8.55	460.74
57	223.22	9.73	2.09	15.27	19.86	34.33	471.74	4.89	6.05	9.33	573.78
58	216.27	11.81	2.22	19.57	23.35	31.19	493.38	4.17	5.16	10.13	591.88
59	136.18	7.37	1.5	11.26	13.72	24.42	267.03	3.15	3.76	7.2	412.27
60	124.91	8.83	1.41	11.14	17.1	22.39	248.89	3.35	3.35	7.13	360
61	196.24	9.59	2.35	18.59	21.06	33.15	472.05	4.61	4.63	10.08	590.43
62	182.14	9.66	2.05	16.01	21.45	30.68	482.66	4.1	4.85	8.51	488.87
63	195.93	9.87	2.02	15.66	24.98	29.39	454.77	4.77	5.01	9.26	529.35
64	122.69	7.02	1.82	9.8	18.4	24.31	291.93	2.75	3.27	7.39	286.43
65	133.61	9.4	1.54	12.64	15.31	18.27	343.19	2.84	3.34	5.79	375.29
66	139.21	7.56	1.83	12.97	12.82	25.26	335.73	3.04	3.3	7.88	305.89
67	219.88	10.14	2.27	19.4	22.41	34.16	411.99	4.57	4.7	10.75	570.06
68	139.45	7.11	1.68	14.14	16.72	17.79	358.84	3.63	3.02	6.01	298.04
69	165.92	6.25	1.56	14.66	12.8	18.97	267.03	2.72	3.48	7.69	336.12
70	129.8	7.18	1.7	10.6	18.52	17.82	266.24	3.74	3.55	6.88	333.32
71	151.69	7.15	1.23	12.31	18.44	20.28	366.38	3.47	4.4	6.05	431.9
72	200.41	9.55	2.06	20.29	21.87	34.89	429.08	5.24	4.63	10.68	553.85
73	200.38	10.47	1.9	16.34	25.03	30.91	502.51	4.46	4.98	8.95	527.12
74	148.67	6.75	1.72	11.31	14.29	17.51	300.11	3.35	3.67	6.75	342.87
75	163.39	7.64	1.54	9.95	17.07	25.53	254.27	2.84	3.34	6.8	375.6
76	122.34	9.26	1.23	10.18	16.01	22.77	330.88	3.83	4.34	7.06	320.57
77	183.86	11.8	2.53	17.74	24.06	31.27	415.44	4.57	4.91	9.66	560.33
78	173.43	9.41	1.56	10.26	13.46	21.63	266.31	3.78	2.93	6.18	360.4
79	182.14	10.78	2.19	19.43	25.25	30.94	444.01	4.48	5.34	10.23	583.34
80	119.49	7.21	1.79	11.05	17.66	17.06	360.28	3.47	3.27	6.4	376.13
81	238.24	10.05	2.32	17.57	24.21	34.28	500.5	4.05	5.8	10.38	460.91
82	153.57	8.87	1.62	10.26	17.56	22.56	270.1	3.07	3.55	7.63	359.52
83	191.79	12.5	2.46	19.57	25.31	27.38	463.33	4.46	5.74	9.82	544.34
84	223.17	11.14	1.9	16.17	23.46	30.66	503.42	4.53	4.59	10.5	588.07
85	153.08	8.85	1.6	14.85	17.45	19.11	314.58	3.35	3.2	5.48	344.23
86	137.62	9.01	1.7	11.83	14.73	23.19	259.84	3.58	3.63	5.94	414.68
87	196.31	11.33	2.03	18	20.01	32.62	460.95	5	6.11	9.1	577.46
88	153.59	8.88	1.35	11.88	14.22	25.36	349.67	2.99	3.98	7.73	415.47
89	201.22	10.82	2.36	17.46	23.63	28.97	467.39	4.41	4.59	9.26	544.69
90	187.18	10.51	2.22	19.35	23.74	29.24	441.28	4.48	5.28	11.08	561.69
91	215.11	11.03	2.34	16.78	23.28	29.18	512.09	4.17	5.49	10.12	592.41
92	219.6	11.21	2.11	19.02	19.53	27.45	435.22	4.01	5.19	10.4	541.75
93	237.64	12.81	2.05	17.3	23.36	29.92	403.92	4.01	5.01	8.72	523.35
94	192.8	11.56	2.24	15.3	25.34	29.96	512.02	4.96	6.05	8.79	594.9
95	135.49	7.13	1.68	13.69	15.62	20.34	305.23	3.04	3.14	7.32	379.94
96	130.2	8.19	1.5	10.22	17.36	20.13	370.62	3.54	3.14	5.63	377.92
97	155.14	6.52	1.62	14.61	17.7	23.49	335.84	3.94	3.7	7.11	424.41
98	181.1	12.57	2.13	15.19	22.47	32.35	460.34	4.33	5.74	9.99	493.69
99	185.92	11.67	1.98	19.69	21.59	29.68	447.87	4.3	5.19	10.08	585.09
100	149.69	7.59	1.38	11.19	14.86	21.21	341.56	2.95	4.4	7.13	437.73
101	126.58	7.91	1.36	11.18	18.59	18.05	294.28	3.7	4.21	8.2	311.28
102	192.99	10.48	1.99	15.69	20.96	26.39	488.64	4.61	5.8	8.46	536.63
103	183.4	11.93	2.46	17.85	22.13	27.61	427.72	5.36	6.08	11.1	562.96
104	203.63	11.54	2.23	17.31	23.14	32.48	476.78	4.96	5.52	10.79	588.11
105	149.14	8.36	1.53	12.82	17.34	21.86	361.04	2.75	4.09	5.72	369.64
106	198.07	11.09	2.46	19.66	21.15	34.9	458.22	4.26	5.52	10.82	581.63
107	226.76	10.33	2.43	16.99	19.91	26.35	468.75	4.17	4.7	9.5	450.48
108	134.69	9.36	1.82	10.91	12.33	17.67	372.4	3.04	3.02	6.95	377.4
109	198.9	12.21	2.14	19.04	19.97	31.92	436.55	5	5.69	10.73	491.06
110	121.65	7.83	1.45	10.78	12.93	20.47	320.49	3.63	3.81	7.63	287.57
111	185.09	11.58	2.11	15.31	25.02	26.2	461.14	4.21	5.01	10.07	482.34
112	158.18	7.67	1.51	14.74	16.85	24.45	262.68	3.78	3.85	5.69	341.38
113	235.97	12.16	2.06	16.57	19.78	33.31	460.26	4.61	5.95	8.89	545.13
114	138.12	6.54	1.82	13.97	18.38	24.67	301.66	2.79	2.99	7.59	289.72
115	170.34	6.61	1.42	12.85	15.42	19.8	272.76	2.79	2.96	7.01	404.39
116	175.77	8.78	1.41	10.54	12.8	20.9	360.24	3.7	3.55	5.76	324.86
117	219.74	10.51	2.28	15.15	24.51	33.36	461.36	4.05	4.98	9.37	454.47
118	183.44	10.03	2.34	16.43	22.76	26.9	493.83	5.09	5.98	11.09	501.31
119	187.5	11.48	2.4	20.19	20.53	27.62	460.04	4.77	4.83	11.01	458.9
120	197.56	12.18	2.45	19.15	22.87	34.37	382.71	5.16	5.19	9.37	577.25
121	227.85	10.51	2.26	20.1	19.39	34.51	505.99	4.48	4.67	10.97	556.08
122	210.35	11.17	2.22	18.59	22.42	32.74	452.8	4.84	5.34	8.31	580.36
123	165.13	6.67	1.46	9.95	13.15	18.67	300.19	2.68	4.16	6.46	391.9
124	143.8	7.09	1.66	11.06	15.49	22.56	364.9	2.64	3.67	6.37	314.96
125	114.58	8.9	1.79	12.3	16.86	17.97	321.03	3.63	3.6	7.23	333.49
126	127.81	8.9	1.62	11.15	13.78	17.7	360.54	3.51	3.73	7.31	423.71
127	173.31	7.83	1.61	11.5	16.77	23.51	304.47	3.04	3.3	6.53	394.79
128	227.58	12.67	2.22	16.51	20.51	27.69	499.36	4.64	5.7	10.79	571.29
129	206.92	12.7	2.31	19.5	22.46	34.71	503.08	4.61	5.23	9.9	460.78
130	198.56	12.11	2.5	17.69	22.07	31.01	439.92	5.27	6.11	11.06	516.03
131	147.61	7.71	1.74	11.41	14.27	24.46	347.66	3.31	3.91	5.72	406.88
132	141.7	7.15	1.67	14	16.12	23.73	351.22	3.27	4.03	5.38	309.17
133	222.31	12.41	2.46	16.35	24.48	32.36	484.32	4.57	4.95	8.51	519.06
134	170.42	6.71	1.35	9.82	15.1	18.93	348.95	3.9	4.09	8.11	399.87
135	237.38	12.72	2.2	16.48	24.84	27.12	404.38	5.24	6.02	8.61	487.73
136	236.54	12.35	2.52	16.07	25.67	26.74	488	4.37	6.11	8.41	568.18
137	154.52	8.18	1.38	11.3	18.27	21.84	282.61	3.7	3.17	6.71	371.13
138	223.73	11.79	2.47	19.28	21.24	33.21	514.82	4.84	4.88	9.63	525.72
139	132.1	7.37	1.47	10.03	17.11	19.29	341.41	3.78	2.96	5.88	416.13
140	146.42	7.04	1.36	13.65	15.46	21.2	367.02	3.83	3.45	5.35	427.61
141	223.42	11.39	2.16	18.2	20.5	31.23	464.81	4.96	5.23	9.35	466.13
142	117.29	8.7	1.39	12.25	16.98	21.41	266.2	3.35	3.52	7.93	436.86
143	184.07	12.57	1.91	15.42	21.7	34.84	399.61	4.41	6.02	10.13	560.24
144	119.33	6.85	1.59	14.5	13.21	22.7	260.14	3.31	4.16	7.24	426.38
145	177.97	12.64	2.09	15.18	21.31	29.62	471.78	4.33	5.69	10.94	574.84
146	178.29	9.73	2.34	16.19	20.26	27.45	394.6	4.8	5.31	10.5	517.26
147	223.85	12.33	2.3	16.97	21.04	30.06	434.42	4.64	5.44	8.76	587.19
148	192.09	10.49	2.14	20.16	19.47	31.88	397.07	4.01	5.31	10.12	545.43
149	207.22	12.83	2.02	17.76	21.17	28.43	503	4.26	4.85	8.48	537.28
150	174.47	8.78	1.84	12.26	13.42	21.09	270.07	3.63	4.19	6.96	345.94
151	234.32	12.62	2.46	19.12	21.11	30.87	398.51	4.17	5.16	10.91	501.53
152	227.02	10.63	1.95	20.17	25.52	26.09	415.52	4.1	5.56	9.13	546.05
153	151.82	6.47	1.54	12.27	14.87	24.53	309.77	3.9	3.7	6.55	418.01
154	207.92	12.63	2.23	17.33	21.33	28.13	421.77	4.17	5.65	10.89	505.04
155	187.27	9.67	2.5	16.38	23.2	32.28	437.49	5.27	5.9	10.9	470.29
156	169.54	6.66	1.64	13.18	14.94	18.24	366.3	2.68	3.06	6.69	325.25
157	181.43	12.08	1.97	15.63	19.55	29.01	405.29	4.1	5.16	11.07	505.69
158	185.95	11.22	1.93	16.01	20.07	34.09	455.22	4.3	5.74	9.07	583.99
159	232.65	10.07	1.94	15.13	23.82	32.68	510.43	4.33	5.34	8.42	550.39
160	120.09	7.18	1.31	10.65	15.29	21.81	360.81	3.7	3.39	6.81	358.95
161	237.82	10.36	2.14	15.35	25.49	31.13	488.57	5.27	6.11	9.49	467.4
162	125.43	8.56	1.61	10.16	15.11	24.69	369.71	2.95	3.98	7.19	291.21
163	154	7.65	1.37	12.84	13.39	17.59	285.64	2.75	4.21	5.87	401.85
164	223.49	10.11	2.42	15.35	24.03	26.94	465.57	4.93	5.28	8.54	546
165	221.59	10.31	2.48	19.7	24.38	28.34	426.01	4.3	4.62	8.63	560.95
166	227.69	11.26	2.29	17.74	22.47	31.65	407.6	4.05	4.63	8.79	456.05
167	136.67	8.13	1.78	10.35	12.74	20.49	264.72	2.75	3.94	6.93	329.99
168	160.61	7.81	1.84	11.73	18	19.31	361.87	3.42	2.96	8.14	308.17
169	120.79	8.01	1.46	12.54	15.98	24.98	365.24	3.85	3.12	7.18	404.69
170	196.4	11.35	2.49	16.95	23.77	32.15	388.12	4.48	5.31	10.76	480.89
171	194.25	10.88	2.2	17.1	20.51	29.49	386.15	4.96	4.59	8.41	520.94
172	115.92	7.15	1.26	11.5	12.35	20.35	263.59	3.04	3.17	6.57	366.92
173	183	11.79	2.25	15.57	24.64	28.36	449.92	4.48	4.98	9.1	512.13
174	188.66	12.26	2.28	16.97	21.07	33.29	483	4.64	5.69	8.7	505.56
175	196.58	11.03	2.44	20.29	19.14	26.38	427.41	4.73	5.77	10.95	593.02
176	125.4	7.29	1.84	14.34	17.76	18.56	268.63	2.88	3.06	6.07	357.42
177	232.05	9.99	1.91	18.94	23.7	27.25	478.22	5.24	4.59	8.57	568.61
178	190.1	10.52	2.51	17.27	25.73	29.28	433.4	4.05	5.49	9.79	587.85
179	152.13	6.83	1.69	13.53	16.7	25.61	363.12	3.83	4.37	5.92	338.75
180	228.15	9.56	2.53	17.21	25.17	31	472.43	4.89	4.62	8.7	451.75
Average	174.81	9.43978	1.89	14.7904	18.9398	25.9301	384.53	3.93994	4.52	8.18	450.22
Min	114.58	6.2	1.23	9.8	12.33	16.99	248.89	2.59	2.93	5.35	286.43
Max	238.24	12.83	2.53	20.29	25.74	34.9	514.82	5.36	6.15	11.1	595.52

## Sheet: Kiwifruit
Raw foreground data for exergoenvironmental analysis of kiwifruit production in Guilan province, Iran based on 1 ha.
Orchard Number	Inputs											Output
	Human labor	Agricultural machinery	Lubricating oil	Nitrogen	Phosphate	Potassium	FYM	Pesticides	Fungicides	Diesel fuel	Electricity	Kiwifruit yield
	hour	kg	kg	kg	kg	kg	kg	kg	kg	kg	kg	kg
1	1116.98	27.97	4.01	194.5	95.29	76.98	2109.07	2.68	3.44	94.4	245.71	17039.5
2	1921.04	38.47	5.69	338.78	123.16	124.05	3008.31	3.59	4.85	130.8	392.67	29996.7
3	937.6	32.18	3.59	199.59	107.58	77.89	1839.5	2.57	2.4	70.49	278.32	21005.7
4	1585.7	35.84	5.62	323.21	138.35	116.25	2943.34	4.18	4.75	109.77	404.06	23879
5	1120.26	29.79	4.65	181.33	100.77	81.56	1888.34	2.94	2.92	88.57	228.04	14954
6	1726.09	39.28	5.51	274.52	127.87	112.9	2388.54	3.27	3.91	132.14	374.13	25907.6
7	1383.04	32.8	4.63	182.1	76.84	90.77	2215.51	2.73	3.39	93.17	298.19	20381.8
8	1220.52	22.87	4.74	230.35	108.81	74.57	2142.93	2.2	3.29	72.77	333.61	16229
9	1375.62	24.78	4.61	222.11	108.05	70.24	1767.39	3.05	2.35	93.56	227.7	15800.9
10	1283.36	26.77	3.52	253.26	88.09	79.22	2017.6	2.03	3.34	65.05	318.04	14853.8
11	1123.26	32.48	4.97	244.66	89.86	100.67	2101.92	2.94	3.18	74.71	234.15	22515.2
12	1207.38	23.84	3.79	249.18	90.21	90.63	1688.13	2.89	3.34	90.14	318.84	21306.2
13	1004.58	32.95	4.69	194.84	90.57	79.34	1783.74	2.09	2.87	88.23	291.95	20397.8
14	1620.55	38.23	5.27	276.29	115.69	137.63	2332.55	4.18	4.64	123.54	398.21	26260.5
15	1736.66	40.93	6.04	289.91	146.72	138.88	2535.99	4.18	4.8	104.07	356.52	25420.3
16	1073.27	25.14	5.01	238.03	81.81	74.97	2132.11	2.68	2.92	64.94	268.49	21438.2
17	972.73	22.15	4.99	228.32	84.83	103.03	2253.3	3.05	3.03	93.45	250.39	16955.2
18	1006.58	31.16	4.08	212.12	90.16	89.51	1643.89	2.2	2.35	97.14	241.1	21076.2
19	1373.62	25.94	3.43	200.44	92.33	78.87	2158.14	2.89	3.03	78.89	286.07	14869.7
20	1422.6	30.06	4	239.14	77.15	76.29	2283.48	2.3	2.71	74.39	312.79	18817.7
21	1099.84	24.71	3.77	249.46	94.39	80.03	1891.34	2.84	3.29	70.14	314.63	15714.4
22	1458.31	45.2	6.43	262.43	129.71	124.14	2872.14	3.16	4.85	128.04	371.46	29566.4
23	1652.83	38.75	5.35	309.01	128.31	139.16	2939.65	3.75	4.75	118.67	363.67	27494.5
24	1142.82	22.77	3.85	244.66	76.68	89.23	1830.51	2.78	3.44	79.51	243.31	15637
25	966.73	25.1	4.39	187.06	79.5	73.59	2253.76	2.68	3.24	96.71	309.92	16793.6
26	1289.64	31.88	5.16	228.91	94.26	93.28	1977.97	2.84	2.82	90.62	291.01	21552.1
27	1309.78	31.66	4.49	196.25	97.51	71.9	2048.01	2.62	2.45	72.54	224.53	14833.3
28	1179.53	26.72	4.88	174.24	93.49	100.42	1674.07	2.46	2.45	81.63	282.83	20058.5
29	1849.2	36.39	6.26	326.22	119.72	117.42	2645.43	4.12	4.44	128.64	440.21	30877.8
30	1641.4	40.58	6.45	318.98	139.33	134.46	3040.57	3.8	4.23	120.78	365.68	26684
31	1243.37	30.92	5.12	174.45	102.01	80.66	1842.96	2.94	3.39	70.17	287.77	15518.6
32	1476.02	39.92	6.23	263.17	131.06	112.02	2972.83	3.69	4.54	129.24	439.57	28578.2
33	1587.13	41	6	336.98	120.55	136.39	2946.1	3.21	3.7	101.37	399.55	23125.3
34	1523.15	43.33	6.38	320.64	130.77	111.49	2934.58	3.75	4.02	100.93	367.08	25092.5
35	1048.85	26.26	4.83	242.76	104.37	70.47	1619.93	2.84	3.44	96.2	272.4	21775.2
36	1157.96	23.87	4.2	204.08	73.25	95.65	1867.15	2.62	2.4	73.24	319.51	21807.1
37	1770.65	36.78	6.88	321.9	147.81	127.96	3096.09	3.64	4.38	112.48	396.11	24420.8
38	1037.28	29	3.41	173.88	78.9	98.95	1742.73	2.68	3.34	90.82	231.81	18282.6
39	1874.05	43.39	6.58	299.79	135.04	132.98	2357.44	3.91	3.65	101.12	368.42	28669.3
40	1446.03	41.91	6.46	320.03	136.94	124.1	2665.02	4.18	4.49	123.52	386.72	23674
41	1224.52	27.38	4.75	197.74	84.13	78.14	1823.6	2.78	3.24	88.18	301.83	19928.7
42	1871.91	43.65	6.17	261.58	142.12	129	3028.12	3.32	4.64	121.83	387.22	24015.6
43	1563.57	35.23	5.87	297.64	119.93	130.47	3026.74	3.21	4.23	114.65	353.32	24689.5
44	1194.67	25.26	4.39	190.19	104.2	86.68	2047.78	2.84	3.29	80.35	281.59	17289.9
45	1113.98	29.39	3.63	170.8	93.28	72.65	1903.32	2.41	2.5	77.61	231.28	16996.2
46	1918.47	40.18	6.25	270	120.74	129.81	3059.92	3.59	4.07	106	447.46	29689.3
47	1889.33	34.57	5.36	268.87	126.02	131.6	2903.02	3.64	4.8	120.08	362.37	27556
48	1289.5	29.11	4.85	218.46	88.09	74.42	1965.99	2.73	3.03	65.12	285.4	18692.4
49	953.02	24.16	4.77	250.92	95.84	95.4	1541.59	2.89	3.24	76.78	267.66	17073.6
50	1450.03	39.64	5.95	328.48	143.7	117.14	2400.75	4.18	4.28	104.18	453.07	24869.4
51	1845.63	38.79	6.14	274.88	148.43	108.61	2492.91	3.21	3.65	120.93	452.9	28414.3
52	1415.89	32.55	4.01	221.11	83.33	71.11	1897.79	2.68	3.24	74.77	283.9	21511.1
53	1583.85	35.76	5.37	301.18	135.54	138.96	2444.99	3.91	4.75	99.66	446.86	25823.3
54	1917.47	35.44	6.91	320.75	139.14	111.64	2353.06	3.16	4.54	108.32	383.08	30750.3
55	1668.68	37.18	5.64	311.14	119.93	139.2	2693.13	3.27	4.12	100.8	400.09	30770.8
56	1364.62	27.37	4.41	187.36	97.33	101.56	1957.23	2.09	3.08	73.63	308.05	20755.2
57	1091.84	25.07	5.13	248.61	73.77	79.46	1730.52	3.05	2.45	96.14	239.23	16356.5
58	1718.09	38.28	6.73	327.27	140.02	109.6	2860.63	3.75	4.23	105.74	368.22	27908.9
59	1784.93	46.12	5.61	289.11	111.07	132.81	2503.97	3.86	4.02	123.49	374.86	27920.3
60	1280.5	32.4	3.46	247.2	93.22	70.16	2150.77	3	3.39	96.2	237.99	19596.3
61	961.02	26.4	3.66	203.16	81.29	101.23	1738.36	2.14	2.35	72.26	317.74	18243.9
62	1133.54	32.83	4.07	202.46	101.96	78.56	1694.35	2.57	3.29	83.47	311.56	21909.5
63	1773.94	37.22	6.94	328.27	128.89	126.01	2497.29	4.18	4.7	111.26	385.45	28783.2
64	1554.14	35.93	6.59	278.38	134.62	138.4	2599.81	4.23	3.76	119.66	435.53	28084.2
65	1502.72	42.45	6.3	310.58	137.38	134.11	2333.01	4.07	4.17	131.63	353.92	27974.9
66	1593.99	42.69	6.69	270.26	132.26	110.37	2378.17	3.37	4.44	111.37	402.36	25509.1
67	1799.07	40.59	6.11	303.72	114.31	105.7	3044.25	3.53	4.7	122.21	352.75	27066.5
68	999.86	22.67	4.84	204.8	83.91	91.95	1768.08	2.94	2.61	76.39	278.68	19564.4
69	1832.63	45.67	7.03	274.14	124.21	137.38	3100.93	3.27	3.65	101.18	447.32	25750.5
70	1348.62	24.35	3.88	244.43	100.38	88.1	1908.85	2.14	2.87	89.91	331.7	15327.3
71	1877.62	36.18	6	275.65	127.28	137.89	2976.75	3.8	4.54	124.5	345.26	25411.2
72	999.01	28.4	4.64	181.46	85.99	92.82	1567.86	3	2.87	97.98	219.32	21702.3
73	1403.18	24.41	3.95	201.28	83.92	91.83	1874.52	3.05	3.29	71.41	309.52	21162.8
74	1919.89	44.77	5.61	295.74	112.8	117.21	2900.25	4.12	3.76	120.99	443.92	25354.3
75	1421.6	23.63	3.62	212.99	93.42	80.69	2115.29	3.11	2.35	64.14	282.22	16554.5
76	1450.17	37.47	5.44	294.81	143.75	113.54	3086.88	3.8	3.81	114.39	420.03	25486.4
77	1816.49	37.94	5.27	273.34	116.65	134.82	2494.52	4.02	3.7	120.84	427.15	29272.7
78	1393.76	29.88	4.49	249	93.31	86.67	1944.33	3.05	2.66	90.84	289.77	19195.6
79	1889.76	35.67	5.9	294.32	145.37	132.44	2475.4	3.8	4.54	110.83	346.73	23594.4
80	1492.01	46.03	6.39	325.16	125.28	129.21	2755.56	3.86	4.12	128.91	389.76	30014.9
81	988.87	26.06	4.34	180.58	86.82	71.14	1764.85	3	2.97	90.04	317.57	21262.9
82	1337.63	32.36	4.31	242.01	99.47	83.19	2231.41	2.94	3.39	71.57	324.95	18856.4
83	1665.39	39.7	5.41	279.33	130.41	118.88	2780.91	4.07	4.44	130.22	424.94	25764.1
84	1863.05	38.94	6.09	344.27	137.54	121.01	2869.15	3.27	4.28	104.6	444.65	28400.7
85	1920.18	36.37	6.45	315.05	110.7	118.31	2404.44	3.53	4.23	106.32	356.29	24086.2
86	1495.73	36.19	6.03	348.15	114.73	134.19	2713.4	3.32	3.91	110.46	421.93	30900.6
87	1619.12	43.13	5.89	333.51	146.4	117.6	3077.2	4.07	3.6	115.22	373.99	27061.9
88	1152.82	28.41	3.61	210.37	92.91	87.11	1827.52	2.46	3.29	92.44	224.43	21014.8
89	1060.7	28.55	3.47	172.26	91.37	70.92	1602.42	2.36	2.5	71.09	323.78	20227
90	1410.61	26.87	3.45	253.44	99.01	82.31	1638.36	2.25	2.45	86.72	274.71	21363.1
91	1260.65	22.47	3.36	243.37	77.46	97.87	1708.17	2.3	3.18	85.48	333.94	15436.6
92	1373.48	33.54	3.93	189.83	97.1	93.12	1967.83	2.46	2.97	68.23	231.35	15243.1
93	1721.81	40.6	6.2	318	110.93	123.82	2693.82	3.59	3.91	104.27	441.98	23091.2
94	1853.63	41.06	5.59	262.45	148.46	124.73	2942.65	3.53	3.97	116.12	405.26	24591.6
95	1127.4	31.84	4.22	222.26	97.46	101.9	1533.99	2.41	2.77	81.96	264.65	21187.8
96	1600.27	44.67	6.37	343.19	138.47	136.2	2955.55	3.75	4.33	116.27	375.06	28325.5
97	1270.93	31.75	4.23	177.61	105.24	101.75	2227.95	2.41	2.82	81.07	321.01	20211
98	1521.29	40.44	5.93	279.94	135.88	128.84	2809.94	3.48	3.91	110.72	395.81	25172.2
99	1171.82	29.47	4.99	208.37	91.27	88.2	2108.14	2.73	3.55	64.33	248.58	19637.3
100	1683.1	34.45	6.99	307.37	117.5	133.47	2565.02	3.48	4.33	117.61	342.26	25557
101	1856.77	38.15	6.79	275.86	125.44	127.59	2448.9	3.21	4.38	122.18	344.33	26802.3
102	1627.55	42.01	5.96	285.08	133.04	126.71	2712.71	3.21	4.64	123.01	384.62	26483.6
103	1192.1	27.62	4.45	191.27	74.1	80.96	2268.04	2.14	2.61	82.88	234.85	22503.8
104	1228.09	24.08	4.97	240.24	89.06	78.82	2155.15	2.62	3.44	64.94	331.57	15643.8
105	1839.06	43.71	5.72	306.34	114.28	127.66	2403.28	4.18	4.33	124.71	404.33	26661.2
106	1342.34	29.97	3.64	246.35	108.17	88.96	1986.49	2.14	2.92	75.9	219.42	16490.8
107	1383.33	28.43	4.22	232.2	86.34	78.53	1776.37	2.62	2.97	65.53	329.56	15580.1
108	1505.44	44.24	5.5	300.43	145.24	138.66	2800.49	3.43	4.54	106.72	341.12	25702.7
109	1937.46	42.88	5.5	259.78	129.57	121.91	3012.92	3.27	4.8	109.51	442.18	25786.9
110	1425.17	27.19	3.51	180.04	99.67	75.07	1854.48	2.2	2.66	91.05	239.1	20910
111	1511.87	43.15	6.11	299.97	117.24	117.72	2354.9	3.53	4.38	124.15	425.07	27162.1
112	1325.06	33.22	4.31	240.6	98	82.96	2232.79	2.62	2.92	92.43	265.96	19391.4
113	1553.71	39.44	6.77	324.11	145.7	104.69	3017.53	3.96	3.97	111.45	429.32	27849.7
114	1658.68	44.12	6.07	325.52	111.3	117.89	2938.96	3.37	4.7	115.99	397.91	29454.8
115	1189.38	24.9	3.39	229.04	95.64	80.01	2112.52	3	3.55	83.02	286.6	19780.7
116	942.31	28.74	4.17	234.54	91.27	94.09	2114.83	2.73	3.39	84.41	287.8	18296.3
117	1666.68	34.68	5.63	283.77	115.16	117.19	2965	4.07	3.65	128.42	430.89	29573.2
118	1506.58	37.44	6.57	314.69	144.48	122.29	2438.31	3.16	3.7	120.54	399.52	23225.5
119	1612.98	43.19	6.03	262.17	130.8	106.39	3076.74	3.8	4.38	123.56	442.85	24489.1
120	1587.27	39.72	6.24	310.66	143.45	110.48	2899.1	3.96	4.12	109.44	344.96	25283.7
121	1341.48	24.19	3.79	237.59	83.69	70.24	1953.55	2.41	3.5	78.55	315.6	21884.5
122	1130.97	23.28	3.48	180.4	74.52	100.73	1804.48	2.3	2.61	92.83	291.14	17888.7
123	1592.41	41.74	6.69	284.82	140.15	110	2644.74	3.75	4.07	120.6	392.47	27836
124	1266.93	24.86	4.28	247.58	76.41	84.69	1786.97	2.41	3.13	95.27	257.5	21839
125	1807.35	42.07	6.86	322.16	119.56	115	2752.34	4.23	4.28	117.84	402.83	29165.7
126	1147.68	26.65	3.89	187.77	92.73	90.65	2066.9	2.14	2.61	91.17	312.63	17793.1
127	1543.86	37.19	5.35	290.5	125.03	108.56	2621.7	4.18	4.64	101.07	394.94	24810.2
128	1909.18	43.36	5.93	316.9	135.08	117.2	2552.35	3.75	4.54	130.61	385.42	29366
129	1736.09	38.83	5.34	291.24	139.09	134.4	2944.95	3.43	4.33	120.54	453.4	23041.1
130	1916.9	39.29	6.11	271.9	138.04	131.38	2705.11	3.8	4.02	131.1	394.27	30950.7
131	1192.1	26.34	4.28	182.97	76.29	82.64	1638.59	2.41	3.24	75.9	239.16	19088.6
132	1054.99	25.62	4.92	235.95	107.8	88.68	2046.63	2.03	2.82	79.56	228.61	20609.5
133	1782.22	38.02	6.56	285.57	126.37	113.39	3113.6	4.18	3.91	111.38	343.43	25757.3
134	1784.79	38.42	5.47	337.52	148.01	113.76	2634.6	3.75	3.91	100.81	442.91	25354.3
135	1068.7	24.42	5.05	249.69	89.45	80.61	1743.65	3.11	2.77	95.82	270.43	16295
136	1739.66	45.47	6.55	348.89	137.77	133.77	2336.24	3.16	3.97	101.08	445.99	30411.1
137	1771.51	34.42	5.91	335.87	137.01	125.74	2594.75	3.27	4.02	110.69	439.44	29245.3
138	1001.86	29.81	4.31	228.27	76.13	82.05	1588.37	2.84	3.18	90.13	219.99	18621.8
139	1389.19	26.56	4.11	241.58	89.04	76.22	1733.75	2.25	3.18	68.76	307.92	20796.2
140	1010.72	34	4.31	224.96	96.81	90.31	1826.37	2.2	3.39	75.92	309.59	19717
Average	1446.06	33.8198	5.15986	258.65	110.79	104.35	2325.53	3.15	3.61971	98.7102	338.35	22862.6
Min	937.6	22.15	3.36	170.8	73.25	70.16	1533.99	2.03	2.35	64.14	219.32	14833.3
Max	1937.46	46.12	7.03	348.89	148.46	139.2	3113.6	4.23	4.85	132.14	453.4	30950.7

## Sheet: Tea
Raw foreground data for exergoenvironmental analysis of tea production in Guilan province, Iran based on 1 ha.
Orchard Number	Inputs									Output
	Human labor	Agricultural machinery	Lubricating oil	Nitrogen	Potassium	FYM	Pesticides	Fungicides	Diesel fuel	Tea yield
	hour	kg	kg	kg	kg	kg	kg	kg	kg	kg
1	5737.24	8.24	2.11	279.75	47.78	239.47	1.46	1.69	19.71	7358.05
2	4772.71	9.88	1.57	277.25	59.37	256.96	1.46	1.24	20.4	9081.58
3	8450.14	15.42	2.31	423.97	76.12	437.73	1.66	2.13	33.06	11037.1
4	7378.51	13.75	3.07	455.69	78.6	385.12	1.93	2.16	27.7	12944.7
5	4653.79	10.54	1.55	325.55	56.94	296.85	1.12	1.24	23.11	9276.09
6	8453.42	16.52	2.41	440.13	83.3	467.51	1.84	2.19	28.75	12364.3
7	7608.48	14.18	2.89	400.29	72.79	429.82	1.62	1.79	27.2	13827.8
8	7174.83	15.01	2.79	476.3	86.95	464.48	2.08	2.19	28.82	13843.4
9	7341.72	15.26	2.78	409.96	81.39	405.01	1.84	2.32	30.59	12211.4
10	8867.36	13.6	2.92	360.03	73.69	410.55	1.97	1.85	31.64	12171.9
11	5800.31	12.05	2.24	251.24	54.17	307.09	1.34	1.35	21.21	7659.69
12	8073	15.9	2.46	476.62	72.48	377.25	1.73	2.19	31.03	11706.9
13	6291.12	11.32	1.83	318.21	46.19	253.93	1.38	1.45	23.17	9005.65
14	4538.8	8.85	1.91	293.2	55.98	274.58	1.19	1.45	21.54	9365.55
15	5663.65	10.11	1.49	231.76	49.74	290.99	1	1.72	22.86	9108.63
16	5279.28	8.6	1.97	259.53	60.79	323.81	1.03	1.24	22.44	8582.31
17	4503.98	8.32	1.87	272.8	58.41	300.82	1	1.17	17.49	9099.27
18	8574.32	12.76	2.89	425.2	81.97	373.35	1.66	2.29	28.13	11357.4
19	7118.98	16.77	2.54	375.91	69.87	362.72	2.04	2.07	28.73	12222.9
20	4930.4	10.46	1.61	277.71	55.47	321.72	1.31	1.69	21.4	8344.11
21	6077.58	12.23	2.07	318.71	53.42	252.15	1.5	1.39	16.91	9375.95
22	6497.43	8.44	1.93	257.24	45.54	298.59	1.19	1.3	21.39	9952.19
23	7987.59	16.16	2.69	410.81	78.86	458.49	1.93	1.79	25.33	12679.5
24	7625.56	15.98	2.59	384.02	76.05	385.05	1.58	2.07	29.62	11903.5
25	8389.69	16.55	2.72	394.75	90.03	399.27	1.93	1.95	29.19	12628.5
26	8860.13	16.36	2.65	453.86	84.26	403.2	1.66	2.22	30.83	12456.9
27	5117	9.63	1.72	291.61	55.2	336.07	1.23	1.54	19.98	9052.46
28	7297.04	15.12	2.75	385.29	70.1	453.86	1.73	2.32	27.32	13653.1
29	7132.78	13.15	3	469.7	68.59	417.83	2.08	2.13	29.79	10987.1
30	5583.49	11.14	2.24	344.89	56.2	260.79	1.34	1.3	19.25	9122.15
31	7567.08	13.12	2.51	467.16	75.63	439.85	1.77	1.88	27.53	11454.2
32	8699.16	13.75	2.56	376.75	70.42	441.11	1.58	2.22	32.99	11291.9
33	4791.11	9.7	2.09	324.95	46.52	254.1	1.54	1.39	20.75	8222.42
34	8351.58	13.72	2.32	463.17	76.41	364.43	1.81	2.01	28.3	11814.1
35	5541.44	8.31	2.05	322.17	61.28	334.78	1.5	1.67	17.56	7991.5
36	5061.8	10.68	1.53	240.65	54.5	274.2	1.46	1.45	18.49	8093.44
37	6283.23	10.38	2.24	275.62	44.49	228.04	1.08	1.17	24.03	9484.12
38	6714.91	14.9	2.84	362.25	71.42	368.09	1.66	1.98	27.12	10843.6
39	5048.66	12.22	1.77	286.21	55.2	277.89	1.08	1.72	16.77	9970.91
40	5473.77	9.74	1.68	241.08	52.66	337.74	1.34	1.35	15.87	9906.43
41	7055.25	16.62	2.61	470.41	82.53	468.59	2	1.79	27	13453.4
42	7599.93	13.37	2.62	386.74	87.65	455.77	2.12	2.01	30.46	11758.9
43	8920.58	16.76	2.4	406.57	84.34	368.71	2	1.85	30.92	11792.2
44	5486.25	8.8	1.69	240.51	48.14	258.66	1.42	1.64	21.53	8735.21
45	5302.28	10.46	1.78	292.98	50.58	296.25	1.27	1.45	22.5	9690.07
46	6758.27	14.99	2.54	461.83	69.79	443.72	1.69	2.13	31.57	13029
47	5421.2	11.3	2.09	331.76	46.26	336.25	1.54	1.61	22.81	8827.79
48	5147.88	11.4	1.93	265.85	52.08	337.85	1	1.24	23.63	6873.34
49	6776.67	12.89	2.68	438.33	88.75	361.78	1.88	2.13	29.29	12465.2
50	6257.61	8.5	2.21	311.65	53.94	316.42	1.54	1.67	21.82	9423.79
51	4709.63	10.03	2.06	343.44	47.51	277.79	1.08	1.27	16.27	8213.05
52	7572.34	13.9	2.73	447.36	73.86	397.42	2	2.16	32.69	13562.6
53	7854.21	14.14	3.08	469.42	67.71	435.81	1.81	2.13	32.38	13211
54	6040.79	9.65	1.72	278.16	63.26	283.29	1.34	1.24	24.26	9034.78
55	7590.74	13.26	2.52	478.27	70.48	463.05	1.77	1.79	29.78	10873.8
56	5829.22	12.19	2.1	342.84	44.63	246.79	1.31	1.35	23.93	7403.82
57	6715.56	15.61	2.54	380.71	81.77	399.82	1.58	1.95	28.12	11001.7
58	6409.39	8.24	1.96	309.04	65.98	230.45	1.54	1.48	24.19	7784.51
59	8646.59	13.91	2.8	421.99	74.65	440.97	2.04	2.35	26.57	11848.4
60	4302.93	12.27	1.73	282.96	43.5	338.58	1.23	1.67	23.9	8163.13
61	5952.75	9.28	1.73	343.51	55.68	294.58	1.34	1.39	24.2	9235.53
62	7342.38	16.81	2.66	400.54	67.4	461.69	1.66	2.22	31.06	12268.6
63	5556.55	8.84	1.93	261.93	60.53	300.02	1.34	1.48	23.19	7636.81
64	8614.4	13.71	3.02	381.38	76.57	384.11	2.12	1.82	27.1	10866.5
65	8760.92	16	2.95	449.66	69.95	413.83	2.08	2.29	24.8	13048.7
66	5201.75	9.61	1.92	302.62	63.93	344.71	1.27	1.21	20.84	9371.79
67	7750.4	14.89	2.97	397.64	74.54	470.4	1.93	2.13	26.58	13689.5
68	6777.98	13.69	2.66	463.67	69.93	384.01	1.73	2.32	32.95	12080.4
69	4513.18	8.5	1.73	277.03	54.07	340.29	1.42	1.17	20.21	9446.68
70	8244.49	15.48	2.73	380.11	78.95	375.86	1.69	2.09	32.79	11987.8
71	8292.45	13.2	2.53	468.64	70.01	441	1.81	1.82	28.86	10782.2
72	4549.32	10.22	1.49	324.32	63.73	277.37	1.16	1.14	18.81	8770.58
73	7477.07	16.99	2.47	437.34	84.88	381.53	1.73	2.13	25.94	13578.2
74	8806.91	15.83	2.67	392.56	84.96	471.62	1.73	1.82	30.56	13045.6
75	8683.39	14.7	2.88	423.76	68.12	425.5	2	1.91	30.83	10744.8
76	6689.94	17.01	2.33	471.75	74.66	451.21	1.81	1.79	27.19	10820.7
77	8228.06	16.12	2.61	358.19	80.8	396.65	1.58	2.01	31.91	13601
78	5905.44	11.36	2.02	329.19	52.25	255.63	1.16	1.48	20.44	9371.79
79	8348.3	13.46	2.59	380.07	80.4	399.37	1.66	2.19	32.62	11646.6
80	8297.05	15.03	2.95	375.87	88.65	359.45	1.81	1.91	31.01	13074.7
81	4553.26	11.66	1.87	291.5	51.85	333.6	1.38	1.69	23.11	7335.16
82	5580.86	9.17	1.52	301.7	45.85	240.03	1.08	1.54	23.14	9101.35
83	5069.03	9.4	2.26	283.28	53.31	347.25	1.34	1.67	17.85	7882.29
84	8346.33	15.73	2.44	448.42	72.66	416.62	1.66	1.79	24.91	10542
85	5042.09	8.73	1.58	306.85	55.61	257.65	1.27	1.32	20.62	9844.02
86	8360.78	13.56	2.82	376.54	83.2	406.27	1.84	2.01	29.1	11092.2
87	7220.17	12.75	2.69	408.87	69.55	426.33	1.73	2.32	31.13	12227
88	7114.38	12.96	3.03	366.38	83.03	356.56	1.73	2.22	26.88	12353.9
89	6281.26	10.75	2.18	294.78	61.39	247.1	1.34	1.76	19.19	8958.85
90	6413.33	10.03	1.72	347.5	52.63	324.89	1.31	1.3	23.01	8727.93
91	7816.76	14.26	2.89	410.38	67.94	460.72	1.88	2.04	27.86	12616
92	5392.95	11.76	1.65	282.05	60.04	313.39	1.27	1.51	22.28	10096.8
93	4687.29	8.21	1.93	262.04	49.1	332	1.31	1.39	17.69	10286.1
94	7515.18	16.33	2.5	401	85.33	361.05	1.93	1.98	27.74	13936
95	6144.6	10.53	2.09	280.39	53.03	314.47	1.12	1.67	17.46	8074.71
96	6322.66	9.59	1.64	310.24	48.84	324.89	1.38	1.24	22.8	7041.84
97	7687.98	15.97	2.39	401.56	83.95	385.12	1.73	2.19	24.89	11985.7
98	5237.89	8.94	1.51	350.47	56.05	320.78	1.12	1.39	17.05	7982.14
99	5469.82	9.18	2.17	328.02	66.1	236.82	1.12	1.48	21.23	6979.43
100	5303.59	9.46	1.49	281.59	62.52	323.43	1.46	1.27	18.34	9427.95
101	4571	8.25	1.53	261.79	47.88	274.69	1.12	1.61	22.86	7226.99
102	4960.62	8.31	1.67	261.12	46.23	316.7	1.19	1.67	18.7	8986.93
103	5762.2	8.48	2.26	325.55	57.88	310.26	1.16	1.42	16.19	9572.54
104	4402.8	8.17	1.87	252.44	53.9	304.75	1.34	1.48	16.68	9620.38
105	8511.24	16.62	2.68	376.37	71.07	452.01	1.84	2.01	30.9	11559.2
106	7861.43	12.92	2.84	363.03	88.98	389.96	1.93	2.09	25.35	11110.9
107	7779.31	16.62	2.35	415.68	75.71	456.16	1.88	2.22	25.85	11301.3
108	6220.16	9.49	1.79	238.11	64.73	304.13	1.42	1.54	15.88	8668.64
109	7655.13	13.32	2.58	478.94	67.99	374.15	1.73	1.95	31.76	11516.6
110	7743.83	15.5	2.3	447.57	70.11	444.38	1.77	1.95	29.78	12627.5
111	6546.71	9.88	1.65	332.86	52.81	241.73	1.08	1.76	19.09	8352.44
112	7638.04	14.17	2.96	473.09	80.33	369.45	1.66	2.35	24.99	13372.2
113	5448.8	9.17	1.54	293.27	61.35	320.6	1.31	1.58	20.71	7006.48
114	5407.41	9.77	2.09	350.85	54.03	268.07	1.08	1.67	21.26	9587.1
115	7645.93	15.58	2.56	372.48	90.48	379.97	1.93	2.35	26.7	11185.8
116	6051.96	11.64	1.8	327.95	53.38	307.54	1.08	1.58	22.8	8860.03
117	7583.51	14.6	2.79	441.93	81.67	467.96	1.97	2.13	31.4	12263.4
118	6880.48	16.31	2.31	426.54	69.35	410.41	1.58	1.88	32.58	14055.6
119	5025.01	10.08	2.24	295.49	54.28	301.37	1.5	1.32	21.79	10258
120	6671.54	16.2	2.58	371.29	83.76	443.61	1.62	2.01	25.25	13664.5
121	6863.4	12.95	2.73	465.57	77.99	443.27	1.66	2.07	24.71	13763.3
122	4713.58	12.18	1.79	318.64	60.56	288.07	1.34	1.42	18.68	8361.8
123	8640.68	14.38	2.83	394.79	88.17	442.78	1.66	1.79	27.14	14050.4
124	6214.25	12.36	2.05	263.87	43.85	265.7	1.19	1.27	19.63	7255.07
125	5644.6	10.3	2.24	281.3	64.9	265.84	1.16	1.45	18.96	8916.2
126	4326.58	9.89	2.08	337.45	66.36	249.57	1.42	1.17	19.12	9290.65
127	7262.22	14.44	2.64	446.02	86.63	426.58	1.81	2.35	30.55	13302.5
128	7820.7	15.97	2.75	462.04	89.52	378.61	1.77	2.01	25.6	12645.1
129	5592.69	10.4	2.07	283.81	47.85	330.18	1.19	1.61	18.44	7431.9
130	4565.09	8.82	1.64	277.63	47.3	344.71	1.16	1.35	22.26	9742.08
131	7436.99	16.26	2.41	418.99	88.29	395.12	1.58	2.04	26.12	12515.1
132	6854.86	13.7	2.35	422.42	86.06	356	2.08	2.35	29.42	14078.5
133	6903.48	16.1	2.71	397.26	69.73	352.41	1.84	2.35	26.94	13871.5
134	4578.23	10.66	2.22	293.83	58.45	232.78	1	1.24	22.26	6840.05
135	8036.21	13.2	2.49	397.4	73.53	372.06	1.73	1.88	29.99	13348.3
136	7042.11	13.83	3.03	400.11	70.19	375.02	1.84	2.09	32.43	13758.1
137	6387.7	8.16	2.13	332.33	47.49	290.02	1.19	1.27	18.63	9767.04
138	8879.84	12.82	2.4	471.01	82.97	363.07	1.97	2.29	32.18	13077.9
139	4832.5	8.69	2.2	239.35	50.84	285.04	1.46	1.64	23.99	7883.33
140	8325.3	14.41	2.52	413.03	78.52	442.78	1.58	1.98	25.65	12142.8
141	5394.26	10.07	2.24	247.43	48.94	229.82	1.23	1.69	22.52	10066.6
142	5068.38	8.29	1.92	261.23	61.01	346.98	1.5	1.45	17.97	9700.47
143	7259.59	14.91	2.72	404.98	75.71	379.13	1.81	2.09	31.02	11409.5
144	5316.08	10.96	2	253.92	58.65	305.55	1.31	1.21	23.66	9878.34
145	4814.76	10.79	1.67	294.11	56.4	295.03	1.08	1.42	18.85	7844.84
146	4996.1	12.23	2.16	323.47	50.1	312.84	1.34	1.48	20.45	8511.58
147	5398.86	11.85	2.18	268.78	66.4	311.23	1.12	1.58	15.97	8902.68
148	8192.58	15.06	2.99	393.41	80.47	443.09	1.81	1.88	31.72	11515.5
149	8733.32	12.78	2.73	442.25	75.54	378.5	1.97	2.19	26.41	13086.2
150	7737.25	13.05	2.91	391.05	68.11	467.86	2.08	2.29	27.26	11816.1
151	8751.72	14.01	2.84	423.51	80.88	422.68	2.08	1.79	27.86	12876.1
152	6143.29	10.01	1.61	266.03	54.38	232.01	1	1.64	21.87	8766.42
153	7825.95	15.98	2.42	427.64	80.17	459.99	1.62	1.98	27.22	11576.9
154	6150.51	8.95	1.69	268.32	57.27	275.14	1.27	1.69	18.26	7804.27
155	5871.93	11.46	2.15	242.21	45.3	316.74	1.12	1.61	19.44	9015.01
156	7490.87	15.89	2.64	445.18	78	409.61	1.73	2.35	26.38	12244.7
157	5829.88	9.08	1.5	273.75	47.31	249.54	1.16	1.51	23.34	9199.12
158	8025.69	15.26	2.34	366.03	67.77	450.58	1.62	2.35	31.74	11905.6
159	8138.05	15.97	2.58	380.57	89.12	362.2	1.88	2.35	26.85	12773.1
160	6166.28	11.78	1.77	305.19	44.34	304.58	1.23	1.45	19.4	7587.92
161	7051.31	13.46	2.58	374.25	69.83	441.21	1.81	2.19	26.26	10884.2
162	6568.39	9.87	1.5	303.85	63.34	244.52	1.19	1.21	20.39	7234.27
163	8276.68	12.77	2.89	391.75	72.54	381.36	1.81	2.25	28.27	12751.2
164	8812.17	12.96	2.45	362	76.67	362.72	1.66	2.19	30.38	13298.4
165	6692.57	15.29	2.72	363.2	71.88	372.51	1.81	2.09	31.49	13144.4
166	8329.24	13.19	2.68	441.96	75.43	451.28	1.66	2.29	31.02	11261.8
167	4340.38	11.43	1.58	262	59.97	236.96	1.19	1.3	19.8	9614.14
168	6256.95	10.55	1.94	238.78	62.72	278.73	1.12	1.54	17.38	9922.03
169	5007.93	11.43	1.67	312.32	58.42	284.06	1.31	1.67	23.39	8689.45
170	4377.17	8.6	2.25	231.87	60.74	298.31	1.38	1.48	17.08	7076.17
171	6001.37	11.46	1.85	284.69	58.23	301.41	1.5	1.39	23.69	9366.59
172	5732.64	11.57	2.23	266.98	61.9	324.33	1.23	1.67	24.05	7339.33
173	4749.71	8.91	2.06	291.18	59.57	275	1.31	1.54	19.14	9087.82
174	7913.34	16.84	2.6	406.89	68.86	392.96	1.93	2.04	27.98	12092.8
175	8000.07	16.4	2.67	373.58	79.98	423.03	1.66	2.13	26.56	13815.3
176	5856.16	9.56	1.81	238.54	64.95	263.44	1.12	1.67	22.45	8270.26
177	6297.03	11.63	2.17	279.79	55.75	328.16	1.38	1.21	18.08	8780.98
178	5998.08	8.76	2.13	318.88	48.66	306.46	1.12	1.72	18.79	7632.65
179	7140.01	14.44	2.51	379.61	82.59	413.34	1.84	1.82	32.39	11579
180	6769.44	14.49	2.32	400.61	83.82	402.05	1.81	1.79	31.28	12409
181	7097.96	15.84	2.99	411.44	77.98	434.83	1.93	2.35	31.37	12245.7
182	7743.17	15.96	2.99	362.11	69.87	441.77	1.97	2.22	25.22	13940.1
183	5933.03	11.97	1.99	295.38	55.78	242.6	1.42	1.42	23.25	7022.08
184	4667.58	9.7	1.76	246.58	54.67	250.97	1.03	1.72	16.36	8636.4
185	8322.02	14.32	2.72	435.08	71.94	392.82	1.97	2.29	31.53	10788.5
186	7286.53	13.12	2.68	443.94	81.77	403.41	1.73	2.35	26.75	14037.9
187	4964.56	11.65	2.23	321.32	50.46	337.22	1.12	1.61	17.14	9298.98
188	8667.62	13.33	2.49	421.85	86	400.94	1.73	2.22	24.8	12592.1
189	8620.97	13.08	2.31	371.32	79.32	442.08	1.81	2.09	29.21	12238.5
190	7471.81	14.93	2.85	469.06	78.14	381.33	1.58	2.09	27.06	11965.9
191	8682.73	15.85	3.03	470.37	87.37	383.21	1.97	2.01	32.96	12575.5
192	8682.73	16.59	2.48	429.26	82.73	451.28	2.08	1.95	30.95	13777.9
193	6795.72	14.63	2.34	429.76	67.46	400.63	1.84	2.19	27.33	12362.2
194	5111.08	10.26	1.76	293.44	47	298.52	1.34	1.69	20.54	7761.63
195	5264.83	9.44	1.91	338.43	55.62	289.32	1.19	1.24	18.92	10190.4
196	7120.3	14.58	2.53	364.69	70.85	387.53	1.81	2.25	29.3	12215.6
197	5106.48	12.4	1.89	330.35	57.37	247.03	1.34	1.17	16.66	7492.23
198	5815.42	9.37	2.19	240.41	66.32	248.21	1.46	1.51	19.13	9441.48
199	8661.7	15.69	3.06	395.35	76.38	436.02	1.84	2.25	30.37	11903.5
200	5300.31	10.78	1.77	296.02	62.88	340.11	1	1.72	23.53	8719.61
201	5082.83	10.01	1.73	323.97	58.23	265.21	1.19	1.32	23.32	10223.7
202	8194.55	15.44	2.67	478.91	82.71	375.75	2.04	2.01	31.88	12823
203	4525.01	11.18	2.25	320.83	51.24	285.45	1.23	1.3	18.38	8937
204	5757.61	10.38	2.11	329.44	65.35	279.78	1.31	1.72	21.93	8809.06
205	4864.69	9.65	1.93	313.8	47.52	329.14	1.46	1.54	18.32	10213.3
206	8448.82	16.83	2.5	387.23	78.7	394.28	2	2.09	26.4	12521.4
207	7834.5	15.51	2.49	454.74	82.31	384.67	1.73	1.95	30.77	11319
208	5268.77	11.47	1.62	285.36	55.05	306.25	1.16	1.61	17.26	9061.82
209	6068.38	10.34	1.69	239.88	56.86	295.1	1.31	1.61	18.8	6976.31
210	8762.23	14.98	2.92	389.92	76.26	428.98	1.69	2.13	31.87	11805.8
211	4371.92	11.29	1.9	317.3	61.53	333.77	1.31	1.32	18.59	9993.8
212	6807.55	15.01	2.48	435.58	89.17	378.85	2	2.32	28.92	10999.6
213	5722.13	9.74	1.86	339.03	47.86	340.64	1.5	1.72	16.81	9105.51
214	8415.97	15.27	3.05	441.82	72.77	376.73	1.58	2.25	31.76	12920.8
215	7050	13.21	2.61	451.28	85.4	426.3	2.08	1.82	32.41	10905
216	6067.73	11.23	1.53	350.18	64.4	272.98	1.46	1.54	16.03	8740.41
217	5670.22	9.56	1.89	347.08	66.43	300.92	1.38	1.24	23.92	7495.35
218	6851.57	14.05	2.57	478.52	74.89	459.81	1.84	2.29	30.85	12175
219	6335.8	8.73	1.74	301.14	60.62	271	1.03	1.45	18.1	8421.09
220	4384.4	8.79	1.79	341.82	59.92	270.68	1.42	1.58	18.11	9943.87
221	8222.15	14.67	2.68	392.03	72.39	416.79	1.97	2.04	26.41	13600
222	5163.65	10.75	1.78	261.4	44.61	266.64	1.08	1.67	16.03	7885.41
223	5026.32	8.53	1.86	259.5	50.42	271.83	1.34	1.51	18.28	9006.69
224	7646.58	12.72	2.95	459.82	69.25	421.6	1.77	1.98	30.18	11381.4
225	6463.92	9.28	1.49	320.54	65.69	287.4	1.34	1.35	21.97	7662.81
226	7771.42	16.64	2.96	424.71	76.99	443.51	1.66	2.01	31.88	12189.6
227	8868.01	15.26	2.84	376.33	73.24	454.52	1.58	1.82	25.05	13324.4
228	8101.25	14.26	2.77	382.15	68.77	394.32	1.81	2.29	29.57	11745.4
229	5088.74	11.67	1.95	264.05	48.36	243.68	1.03	1.69	22.73	9778.49
230	5933.03	12.49	2.27	300.68	58.69	266.99	1.27	1.21	24.09	7700.26
Average	6617.89	12.4601	2.27978	354.68	66.3503	350.9	1.53996	1.77991	24.6699	10524.3
Min	4302.93	8.16	1.49	231.76	43.5	228.04	1	1.14	15.87	6840.05
Max	8920.58	17.01	3.08	478.94	90.48	471.62	2.12	2.35	33.06	14078.5

## Sheet: Watermelon
Raw foreground data for exergoenvironmental analysis of watermelon production in Guilan province, Iran based on 1 ha.
Orchard Number	Inputs											Output
	Human labor	Agricultural machinery	Lubricating oil	Nitrogen	Phosphate	Potassium	FYM	Pesticides	Fungicides	Diesel fuel	Electricity	Watermelon yield
	hour	kg	kg	kg	kg	kg	kg	kg	kg	kg	kg	kg
1	952.35	68.35	8.22	538.72	160.11	130.95	463.36	2.11	2.55	55.45	295.16	36342.7
2	835.93	69.31	8.2	530.16	143.64	116.28	429.31	2.05	2.03	57.13	265.2	28934.1
3	617.75	44.3	5.37	311.54	101.17	78.02	352.78	1.63	1.54	44.14	178.26	20570.6
4	637.75	47.87	5.8	396.4	99.05	94.58	373.03	1.19	1.6	43.42	255.93	21344.2
5	477.82	40.85	5.7	371.14	80.67	84.53	377.76	1.35	1.45	41.3	232.01	17700.7
6	690.38	49.96	6.49	275.49	101.87	91.24	370.7	1.47	1.78	37.3	214.31	17741.3
7	904.21	70.17	8.01	453.43	150.05	126	403.72	1.8	2.61	64.6	346.87	28725.8
8	640.28	37.39	4.8	355.76	122.69	91.09	368.03	1.41	1.93	45.65	227.32	18555.5
9	846.52	64.87	7.34	466.42	164.64	141.45	426.95	1.87	2.36	70.28	281.38	35374.4
10	865.26	56.88	7.11	532.44	156.4	123.96	442.65	1.84	2.68	68.63	342.66	28447.2
11	626.1	36.17	4.29	323.17	113.96	103.26	268.25	1.29	1.49	38.86	251.13	21192.7
12	684.84	40.42	6.02	362.38	103.02	83.93	276.52	1.7	1.62	49.81	197.33	19193.8
13	832.35	69.21	7.83	442.47	153.19	121.48	458.1	1.79	2.37	71.96	299.34	36023.6
14	910.24	70.86	6.64	500.99	144.61	152.35	512.2	2.09	2.57	62.86	280.34	35663.8
15	622.1	39.97	5.58	395.05	115.69	89.39	341.15	1.37	1.97	47.77	223.24	20408.3
16	503.58	37.12	4.36	408.41	108.23	85.03	300.62	1.62	1.36	37.73	184.35	18133.5
17	644.49	34.41	5.86	395.22	98.74	96.84	309.81	1.64	1.35	53.21	205.97	21739.1
18	527.93	33.92	6.02	370.77	108.06	103.48	370.93	1.69	1.76	41.32	173.77	21890.6
19	568.49	46.28	5.21	284.05	99.47	80.74	283.96	1.59	1.63	46.79	205.3	24086.9
20	574.59	49.62	4.73	389.15	108.52	100.54	256.73	1.25	1.72	35.56	186.62	22445.1
21	534.24	38.46	5.3	383.41	96.22	98.67	305.2	1.38	1.47	43.21	228.68	24168.1
22	821.89	64.67	8.16	558.32	136.12	142.65	496.65	2.32	2.4	55.01	280.34	36356.2
23	515.16	43.27	5.07	399.73	87.61	98.54	269.16	1.71	1.41	45.5	250.33	19318.2
24	874.66	57.71	8.78	512.28	151.74	128.06	391.56	2.01	2.26	63.24	329.14	34879.4
25	494.03	42.44	5.18	321.23	89.7	88.84	322.85	1.65	1.72	42.37	244.99	17995.5
26	915.79	68.94	8.27	531.47	146.75	131.73	481.97	2.18	2.19	57.31	338.07	34035.5
27	459.72	38.19	5.52	339.91	115.59	93.61	306.76	1.32	1.42	40.73	220.68	25837
28	763.72	56.5	6.65	498.79	165.13	121.78	455.96	1.86	2.63	73.27	350.51	33932.7
29	668	48.28	5.94	302.39	106.76	108.55	268.09	1.34	1.58	49.13	182.85	26407.7
30	812.07	70.17	8.44	543.23	137.48	145.96	478.31	1.83	2.25	61.39	327.88	35574.5
31	854.24	56.63	7.97	528.39	161.27	115.97	510.76	2.16	2.6	67.98	264.42	30584
32	510.03	46.35	5.41	289.61	114.31	107.17	279.8	1.3	1.68	38.07	226.52	17771
33	843.29	61.74	7.43	479.95	167.58	137.69	474.19	2.29	2.33	70.25	342.53	31171
34	869.19	61.46	7.83	565.11	165.55	144.97	516.44	2.31	2.42	56.38	299.65	27965.7
35	533.47	49.78	4.25	305.97	103.7	84.1	352.29	1.72	1.89	43.03	244.24	26827
36	876.49	66.09	7.6	427.04	157.05	140.49	473.24	2.22	2.19	67.29	284.32	33337.6
37	864.42	59.86	7.54	556.89	162.3	119.16	461.91	2.24	2.27	63.39	345.04	27481.5
38	924.98	55.55	8.02	427.21	164.18	149.94	391.56	2.18	2.65	68.12	296.27	36015.4
39	609.33	38.32	5.75	296.36	115.01	87.34	373.33	1.17	1.4	51.47	208.09	25745
40	865.68	62.61	7.46	564.77	143.37	128.79	397.78	2.06	2.49	69.12	339.13	29937.6
41	537.75	48.26	6.22	392.98	96.54	99.84	254.29	1.37	1.67	52.85	176.04	18585.2
42	862.8	58.36	7.43	529.06	149.42	117.85	396.4	2.04	2.14	60.75	318.46	33962.4
43	536.07	45.26	6.44	383.71	90.5	90.8	321.25	1.18	1.65	51.32	176.76	23873.2
44	928.28	54.67	7.94	556.84	128.15	146.12	483.53	2.16	2.55	67.69	299.9	30500.2
45	780.91	61.03	7.33	429.95	140.74	145.08	439.15	1.84	2.03	64.18	300.7	33856.9
46	900.35	63.37	7.06	495.63	127.6	146.55	424.7	2.01	2.19	72.43	324.94	34644.1
47	715.86	68.86	7.79	499.72	150.9	145.64	410.21	2.01	2.16	59.85	265.51	28728.5
48	746.87	66.24	8.34	514.06	160.79	135.24	451.69	2.08	2.43	66.89	287.78	36645.7
49	804.35	67.11	8.86	487.03	155.63	132.39	472.78	2.19	2.33	55.91	277.79	30259.5
50	937.33	55.14	7.14	514.48	144.12	117.26	423.86	2.06	2.37	60.69	296.73	33391.7
51	719.3	56.42	6.67	501.28	139.26	133.75	462.83	2.37	2.03	72.69	323.95	35828.8
52	683.58	38.28	6.34	335.4	114.78	108.81	364.45	1.71	1.65	40.65	250.95	24552.2
53	828.07	56.87	8.56	451.12	154.8	120.69	457.64	1.81	2.54	65.5	334.77	34638.7
54	619.58	43.62	4.43	410.86	106.03	98.66	271.64	1.72	1.59	42.26	194.34	17852.2
55	608.49	44.22	6.39	296.91	103.42	103.78	353.28	1.47	1.42	53.02	174.78	25677.4
56	554.31	51.88	4.52	321.65	91.38	97.49	380.77	1.41	1.73	48.68	195.63	22228.7
57	936.63	61.55	8.73	512.24	155.75	133.67	396.56	2.12	2.13	57.68	272.4	27438.3
58	686.45	49.68	4.8	397.91	89.33	89.36	323.35	1.14	1.55	38.24	257.43	24725.3
59	930.87	66.49	6.85	513.25	131.74	145.5	455.7	1.93	2.55	69.26	348.13	35842.3
60	503.16	40.62	5.46	415.49	104.4	85.39	326.93	1.18	1.72	51.22	204.37	17684.5
61	749.19	65.53	7.36	523.37	157.61	115.14	494.89	1.87	2.1	61.02	340.29	27557.3
62	624.42	50.04	4.82	331.56	115.54	87.76	361.36	1.7	1.62	49.47	200.09	21969
63	872.98	52.73	8.58	542.72	143.52	129.04	457.33	2.07	2.41	57.8	336.06	27419.3
64	686.66	44.07	5.62	305.59	115.75	80.49	312.29	1.23	1.66	40.73	171.5	23151
65	589.19	38.27	6.44	281.06	120.67	101.62	271.79	1.71	1.7	35.86	171.73	26264.3
66	841.54	53.75	7.96	566.96	165.29	144.34	514.23	1.97	2.22	56.82	273.12	32209.7
67	789.05	57.78	6.62	569.53	143.7	143.5	417.79	2.37	2.3	72.85	304.96	34646.8
68	526.38	40.28	5.2	285.95	82.71	87.47	348.47	1.7	1.57	40.77	202.08	19185.7
69	865.33	62.99	8.12	524.59	149.42	145.72	387.4	2.02	2.51	69.58	308.47	33096.9
70	753.54	56.22	6.96	503.35	167.11	135.86	477.28	2.11	2.43	68.83	322.28	27865.6
71	924.14	55.06	8.2	440.24	136.72	119.14	442.73	1.98	2.6	71.83	314.69	34154.5
72	671.93	43.9	4.29	292.23	101.63	74.52	331.28	1.43	1.77	51.42	212.45	26486.2
73	838.1	59.71	6.97	432.95	129.41	123.8	415.93	1.95	2.66	63.69	280.68	35915.4
74	743.86	65.16	8.76	511.57	164.04	136.28	449.4	2.35	2.15	54.74	337.48	31703.9
75	716.42	55.94	7.82	496.18	134.48	137.81	469.73	2.17	2.66	73.28	304.29	35712.5
76	700.28	47.25	4.3	338.98	107.24	108.97	349.01	1.19	1.85	48.84	255.47	25544.9
77	949.82	66.02	6.98	470.04	131.89	122.89	466.49	2.26	2.53	72.4	260.94	32918.3
78	568.7	44.47	5.75	399.18	103.66	97.49	368	1.24	1.63	36.05	223.91	26421.2
79	841.61	68.46	7.15	509.25	148.79	148.84	491.88	1.88	2.43	65.56	337.89	29391.2
80	812.91	64.75	6.6	481.05	127.47	138.28	463.25	1.84	2.09	72.95	296.4	29778
81	541.54	34.05	6.26	373.72	112.42	90.03	366.17	1.62	1.95	39.61	174.47	19385.8
82	721.12	68.58	7.86	528.22	128.74	117.45	453.75	1.98	2.25	61.27	320.32	28339
83	758.66	66.69	8.1	500.4	132.72	129.85	509.34	1.99	2.3	67.92	285.66	27849.4
84	694.45	41.87	4.7	323.3	93.9	104.56	348.85	1.55	1.81	38.75	241.3	20457
85	649.82	51.92	5.39	300.45	107.43	75.48	328.95	1.31	1.39	54.02	228.99	26115.6
86	552.07	41.36	4.87	278.53	90.02	109.35	311.91	1.4	1.56	49.39	234.93	17627.7
87	621.19	48.55	4.96	357.15	111.21	109.85	278.01	1.71	1.38	53.46	200.3	24097.8
88	788.84	66.72	8.18	467.51	157.51	153.61	447.57	2.06	2.47	65.75	341.76	32169.1
89	520.21	38.51	5.64	276.93	89.34	76.43	318.62	1.37	1.67	49.68	239.5	20908.7
90	869.12	64.54	8.86	470.97	127.44	144.1	445.59	2.17	2.43	63.14	343.54	29664.4
91	530.73	45.57	5.23	328.86	108.13	111.23	263.14	1.32	1.76	37.72	211.47	25141.8
92	613.68	40.96	5.42	356.43	121.36	73.54	347.71	1.47	1.29	38.99	198.78	24595.5
93	657.12	42.44	6.53	334.05	101.69	80.74	312.74	1.3	1.39	49.51	236.22	26139.9
94	595.3	44.2	6.32	310.36	105.33	88.04	360.48	1.21	1.93	35.85	224.99	23005
95	869.12	67.35	8.55	561.35	141.77	142.74	496.65	2.11	2.63	70.75	346.66	32155.6
96	906.73	57	8.69	467.35	164.71	126.53	395.98	1.92	2.1	59.52	323.75	28379.6
97	766.31	64.66	8.45	547.44	128.36	121.64	426.87	1.93	2.59	65.57	304.99	31871.6
98	555.09	44.21	5.7	296.06	88.06	82	297.26	1.38	1.92	45.72	238.02	24487.2
99	712.56	52.84	8.01	454.95	167.76	130.48	500.23	1.96	2.13	57.22	286.46	27643.8
100	567.02	48.56	6.05	408.75	116.39	77.51	257.8	1.32	1.73	52.86	189.72	23708.2
101	675.3	36.33	5.27	375.66	121.89	104.3	353.96	1.73	1.43	42.54	241.84	22523.5
102	607.09	45.94	4.93	398.25	109.65	108.2	351.45	1.63	1.88	49.5	175.94	23591.9
103	801.68	60.03	6.64	476.7	138.54	122.9	426.14	2.27	2.58	66.75	317.86	32912.9
104	756.56	56.63	8.13	549.04	128.01	120.66	449.79	1.95	2.26	59.85	296.63	30819.4
105	643.44	36.21	5.07	333.41	81.59	78.8	349.01	1.14	1.87	43.55	203.73	25450.2
106	498.31	48.3	4.73	351.42	99.34	75.1	311.75	1.22	1.96	36.05	223.34	25098.5
107	559.02	45.37	4.3	414.02	96.58	105.89	311.33	1.23	1.45	47.56	245.38	25764
108	842.03	61.34	7.63	504.95	151.38	141.29	467.1	2.18	2.47	61.14	298.56	36110.1
109	501.05	40.1	4.75	337.34	105.58	91.07	351.87	1.71	1.76	48.23	201.28	19277.7
110	626.45	37.34	4.66	367.77	117.32	87.1	323.23	1.62	1.86	49.49	183.29	23562.2
111	918.45	61.72	7.69	477.76	135.43	139.23	488.79	2.31	2.5	58.52	272.22	35663.8
112	687.3	37.12	5.19	339.11	83.62	88.12	267.67	1.26	1.3	45.6	180.76	20622
113	671.58	41.85	5.98	347.92	92.88	74.03	310.27	1.22	1.81	50.38	179.06	25609.8
114	739.37	70.64	8.33	482.61	164.98	132.68	426.95	2.36	2.08	60.61	329.01	28855.6
115	634.73	36.74	6.41	413.89	112.69	86.98	375.7	1.24	1.31	49.64	189.67	22139.4
116	575.58	34.82	5.2	304.83	90.65	80.91	298.14	1.6	1.51	48.66	222.8	19437.2
117	907.72	60.93	8.07	569.87	143.05	136.21	409.71	1.81	2.29	66.17	286.77	35642.2
118	718.59	67.42	7.53	485.81	155.87	131.37	389.35	1.97	2.36	71.57	299.13	31046.6
119	536.91	34.49	6.41	417.39	114.01	90.82	254.86	1.42	1.32	45.23	240.5	26375.2
120	714.66	55.25	8.15	475.57	161.51	124.36	462.25	2.22	2.37	55.95	267.29	35623.2
Average	713.058	52.3701	6.58992	425.56	125.85	112.56	386.69	1.75008	1.99992	54.7498	260.11	27350.3
Min	459.72	33.92	4.25	275.49	80.67	73.54	254.29	1.14	1.29	35.56	171.5	17627.7
Max	952.35	70.86	8.86	569.87	167.76	153.61	516.44	2.37	2.68	73.28	350.51	36645.7
