# Supplementary material for: Data supporting midpoint-weighting life cycle assessment and energy forms of cumulative exergy demand for horticultural crops
Source: Data Brief. 2020 Nov 4;33:106490. doi: 10.1016/j.dib.2020.106490 (PMC7658572; doi:10.1016/j.dib.2020.106490)
Supplement: Supplementary file 4 [file mmc4.xlsx]

## Sheet: Weighting
Citrus
Endpoint	Unit	On-Orchard emissions	Agricultural machinery	Lubricating oil	Nitrogen	Phosphate	Potassium	Farmyard manure	Pesticides	Fungicides	Diesel fuel	Electricity
Human health	Pt	48.5283	2.48825	0.118746	25.4545	6.51364	11.4845	0	0.683075	0.500664	1.08416	1.50184
Ecosystems	Pt	4.46493	0.133273	0.00804452	2.37376	0.432396	1.9641	0	0.0398364	0.044298	0.067202	0.111722
Resources	Pt	0	0.0185532	0.00815836	0.255536	0.0689255	0.0828343	0	0.0107552	0.00948498	0.161451	0.0502193
Hazelnut
Endpoint	Unit	On-Orchard emissions	Agricultural machinery	Lubricating oil	Nitrogen	Phosphate	Potassium	Farmyard manure	Pesticides	Fungicides	Diesel fuel
Human health	Pt	364.653	57.627	2.67608	132.783	61.5339	50.7929	0	48.4282	35.6633	4.83206
Ecosystems	Pt	42.0563	3.08657	0.181293	12.3826	4.08481	8.68669	0	2.82429	3.15543	0.299516
Resources	Pt	0	0.429685	0.183858	1.333	0.651135	0.366354	0	0.762514	0.675634	0.719581
Kiwifruit
Endpoint	Unit	On-Orchard emissions	Agricultural machinery	Lubricating oil	Nitrogen	Phosphate	Potassium	Farmyard manure	Pesticides	Fungicides	Diesel fuel	Electricity
Human health	Pt	76.5575	4.06472	0.143843	45.7181	7.0866	4.02435	0	0.762281	0.562334	1.148	3.64821
Ecosystems	Pt	7.09818	0.217711	0.00974475	4.26343	0.47043	0.688251	0	0.0444556	0.0497545	0.0711592	0.271389
Resources	Pt	0	0.0303078	0.00988265	0.458961	0.0749884	0.0290264	0	0.0120023	0.0106533	0.170958	0.121991
Tea
Endpoint	Unit	On-Orchard emissions	Agricultural machinery	Lubricating oil	Nitrogen	Phosphate	Farmyard manure	Pesticides	Fungicides	Diesel fuel
Human health	Pt	213.723	3.25316	0.138072	136.189	9.21953	0	0.809573	0.60067	0.623277
Ecosystems	Pt	20.3982	0.174243	0.00935376	12.7003	0.612021	0	0.0472136	0.0531464	0.038634
Resources	Pt	0	0.0242566	0.00948614	1.3672	0.0975585	0	0.0127469	0.0113796	0.0928173
Watermelon
Endpoint	Unit	On-Orchard emissions	Agricultural machinery	Lubricating oil	Nitrogen	Phosphate	Potassium	Farmyard manure	Pesticides	Fungicides	Diesel fuel	Electricity
Human health	Pt	71.3483	5.26143	0.153564	62.8784	6.72906	3.62871	0	0.354003	0.259705	0.532267	2.34442
Ecosystems	Pt	6.65594	0.281808	0.0104033	5.86371	0.446696	0.620588	0	0.0206452	0.0229783	0.0329927	0.174401
Resources	Pt	0	0.0392308	0.0105505	0.631231	0.0712051	0.0261728	0	0.00557387	0.00492006	0.0792643	0.0783937
